# Supplementary material for: SIRT5 Regulates Lipid Deposition in Goat Preadipocytes via PI3K-Akt and MAPK Signaling Pathways
Source: Animals (Basel). 2025 Apr 7;15(7):1072. doi: 10.3390/ani15071072 (PMC11988186; doi:10.3390/ani15071072)
Supplement: Supplementary file 1 [file animals-15-01072-s001.zip]

Archive with 1 entries (1 files):
- animals-3533180-supplementary.xlsx
