# Supplementary material for: SIRT5 Regulates Lipid Deposition in Goat Preadipocytes via PI3K-Akt and MAPK Signaling Pathways
Source: Animals (Basel). 2025 Apr 7;15(7):1072. doi: 10.3390/ani15071072 (PMC11988186; doi:10.3390/ani15071072)
Supplement: Supplementary file 1 [file animals-15-01072-s001.zip › animals-3533180-supplementary.xlsx]

## Sheet: Table S1
Table S1: siRNA sequences of SIRT5
基因	序列（5’-3’）
Gene	Sequence (5’-3’)
siRNA-SIRT5-98	GCUCGGCCAAGUUCAAAUATT
	UAUUUGAACUUGGCCGAGCTT
siRNA-SIRT5-882	GCCGAAUUCAACACGGAAATT
	UUUCCGUGUUGAAUUCGGCTT
siRNA-SIRT5-450	CCAGGAAUCUUCUGGAAAUTT
	AUUUCCAGAAGAUUCCUGGTT
siRNA-NC	UUCUCCGAACGUGUCACGUTT
	ACGUGACACGUUCGGAGAATT

## Sheet: Table S2
Table S2: Primers for quantitative real-time PCR (RT-qPCR)
Gene	Full name	Sequence (5’-3‘)	Tm/℃	Products length/bp	Genbank ID
SIRT5	Sirtuin 5	F: CGTTCCCTACTCTGCTAC	60	119	XM_018039221.1
		R: CTCTAGATCCAGTATCCGC
ACSL1	Acyl-CoA synthetase long-chain family member 1	F: TGACTGTTGCTGGAGACTGG	60	199	XM_005698718
		R: CAGCCGTCTTTATCCAGAGC
DGAT1	Diacylglycerol O-acyltransferase 1	F: CCACTGGGACCTGAGGTGTC	60	101	XM_018058728
		R: GCATCACCACACACCAATTCA
DGAT2	Diacylglycerol O-acyltransferase 2	F: CATGTACACATTCTGCACCGATT	60	100	NM_001314305
		R: TGACCTCCTGCCACCTTTCT
ATGL	Adipose triglyceride lipase	F: GGAGCTTATCCAGGCCAATG	60	180	NM_001285739
		R: TGCGGGCAGATGTCACTCT
SCD1	Stearoyl-CoA desaturase 1	F: CCATCGCCTGTGGAGTCAC	60	256	NM_001285619
		R: GTCGGATAAATCTAGCGTAGCA
SCD5	Stearoyl-CoA desaturase 5	F: CTGCTCTGGGCCTATTTCTG	60	165	XM_018043055
		R: CCTCGACCACTCGAAGATGT
LPL	lipoprotein lipase	F: AGGACACTTGCCACCTCATTC	60	169	XM_013966067.2
		R: TTGGAGTCTGGTTCCCTCTTGT
CD36	fatty acid translocase	F:ATGGGTTGCAATAGAAACTGTGGGC	60	300	XM_018046617.1
		R: CTTGGCTAGATAACGAACTCTGT
UXT	Ubiquitously expressed transcript	F: GCAAGTGGATTTGGGCTGTAAC	60	180	XM_005700842
		R: ATGGAGTCCTTGGTGAGGTTGT
FASN	fatty acid synthase	F: GGGCTCCACCACCGTGTTCCA	60	226	NM_001285629.1
		R: GCTCTGCTGGGCCTGCAGCTG
PPARα	peroxisome proliferator activated receptor alpha	F: TACTCTCGGCAGACTTCCTAC	60	360	XM_018048907.1
		R: CCTCCTCACATCTGTCATACAC
ELOVL3	ELOVL fatty acid elongase 3	F: CTGTCGGTATCCTGGCTTAT	55	151	XM_005698356
		R: GCTTTGATCTTGGGAATTATGT
ACC	Acetyl-CoA carboxylase	S: CTCCAACCTCAACCACTACGG	60	171	XM_018064174.1
		A: GGGGAATCACAGAAGCAGCC
SREBP1c	Sterol regulatory element-binding protein 1	S: AAGTGGTGGGCCTCTCTGA	58	127	NM_001285755.1
		A: GCAGGGGTTTCTCGGACT
ACOX1	Acyl-CoA oxidase 1	S: CGAGTTCATTCTCAACAGTCCT	60	211	XM_018063771
		A: GCATCTTCAAGTAGCCATTATCC
ATGL	Adipose triglyceride lipase	S: GGAGCTTATCCAGGCCAATG	60	178	NM_001285739
		A: TGCGGGCAGATGTCACTCT
HSL	Hormone-sensitive lipase	S: TGCCCAAGACAGAGCCAATG	60	181	EU273879.1
		A: GCGGAGGAGCCGAGTATCT
CIDEA	Cell Death Inducing DFFA Like Effector A	S: CAGGGGCAGAAATGGACACC	60	118	KP120985
		A:CAATGACATCCTTGGGGCTC
CIDEB	Cell Death Inducing DFFA Like Effector B	F:CAGCCGCTACCCGTCAGGAACT	60	233	OM937126.1
		A:CTTGCTGTGCTTGGGCTTCTCC
CCND1	cyclin D1	S: GGGCAAGTTGAAATGGAA	60	173	XM_005680985.3
		A: TCATCGACGGCGGGTAC
CDK4	cyclin dependent kinase 4	S: AAGTGGTGGGACAGTCAAGC	60	199	XM_005680266.3
		A: ACAGAAGAGAGGCTTTCGACG
CDK1	cyclin dependent kinase 1	S: AGATTTTGGCCTTGCCAGAG	60	103	XM_005699058.3
		A: AGCTGACCCCAGCAATACTT
PCNA	proliferating cell nuclear antigen	S: ATCAGCTCAAGTGGCGTGAA	60	213	XM_005688167.3
		A: TGCCAAGGTGTCCGCATTAT
Bax	BCL2 associated X	S:TTTCCGACGGCAACTTCAA	60	246	XM_018062751.1
		A:TGAGCACTCCAGCCACAAA
Bcl-2	cell lymphoma-2	S:ATGTGTGTGGAGAGCGTCAA	60	187	NM_001314213.1
		A:CCTTCAGAGACAGCCAGGAG
Caspase3	cysteinyl aspartate specific proteinase3	S:GACGTGGATGCAGCAAACCTCA	60	168	XM_018041755.1
		A:TTCACCATGGCTTAGAAGCACG
caspase7	cysteinyl aspartate specific proteinase7	S:GGAACAGATGGCAAGACAGCAATAAAG	60	101	XM_018041755.1
		A:GCCTGAATGAAGAAGAGTTTGGGTTTC

## Sheet: Table S3
Table S3: ALL_FPKM
gene	N1	N2	N3	S1	S2	S3
ENSCHIG00000000001	0	0	0	0	0	0
ENSCHIG00000000002	267.721	42.449	11.5329	151.179	132.098	86.1573
ENSCHIG00000000003	20.859	0	0	0	0	0
ENSCHIG00000000004	39.0924	11.5163	8.34357	27.343	17.0656	47.4904
ENSCHIG00000000005	0	0	0	0	0	0
ENSCHIG00000000006	1637.3	148.433	161.31	407.557	235.87	356.517
ENSCHIG00000000007	0	0	0	0	0	0
ENSCHIG00000000008	0	0	0	0	0	0
ENSCHIG00000000009	0	0	0	0	0	0
ENSCHIG00000000010	838.263	423.034	233.015	597.301	352.942	418.947
ENSCHIG00000000011	83.4359	405.562	293.831	226.57	160.264	243.898
ENSCHIG00000000012	0	131.269	237.762	73.3342	0	33.8326
ENSCHIG00000000013	0	0	0	0	0	0
ENSCHIG00000000014	0	0	0	0	0	0
ENSCHIG00000000015	2774.55	12209.9	5983.2	6585.52	7066.34	5424.17
ENSCHIG00000000016	4573.48	701.546	314.307	1208.52	983.418	1980.88
ENSCHIG00000000017	8486.58	13520.7	12411.2	21083.6	16806.8	12991.7
ENSCHIG00000000018	0	0	0	0	0	0
ENSCHIG00000000019	1389.38	1205.03	1842.03	2337.69	2594.15	2017.05
ENSCHIG00000000020	0	0	0	0	0	0
ENSCHIG00000000021	119.992	0	115.999	102.223	135.577	70.741
ENSCHIG00000000022	6987.76	4468.93	2967.93	3525.7	3878.81	4086.15
ENSCHIG00000000023	4388.74	1216.92	878.868	1287.61	1201.83	1426.28
ENSCHIG00000000024	0	0	0	0	0	0
ENSCHIG00000000025	654.345	3472.94	1526.76	1608.69	1706.86	1086.26
ENSCHIG00000000026	0	0	0	0	0	0
ENSCHIG00000000027	258.806	284.637	220.95	519.636	316.346	251.523
ENSCHIG00000000028	4854.92	2716.83	2900.14	2458.43	2534.42	2690.21
ENSCHIG00000000029	0	0	0	0	0	0
ENSCHIG00000000030	0	0	0	0	0	0
ENSCHIG00000000031	0	0	0	0	0	0
ENSCHIG00000000032	5029.19	3377.31	2349.57	3170.53	3302.09	3486.94
ENSCHIG00000000033	91735.5	405829	229448	177481	153912	133139
ENSCHIG00000000034	364.579	306.294	190.209	1026.68	311.237	372.159
ENSCHIG00000000035	3208.24	659.454	500.801	2243.74	1900.29	2514.66
ENSCHIG00000000036	59.8951	43.1312	0	289.146	115.047	100.048
ENSCHIG00000000037	220474	1.42817e+06	758185	566190	562305	440858
ENSCHIG00000000038	0	13.9777	0	0	24.8557	32.4229
ENSCHIG00000000039	0	0	0	0	0	0
ENSCHIG00000000040	0	0	0	0	0	0
ENSCHIG00000000041	0	0	0	0	0	0
ENSCHIG00000000042	0	0	0	0	0	0
ENSCHIG00000000043	7.42063	13.3592	14.5182	6.7169	7.12678	22.7248
ENSCHIG00000000044	0	0	0	0	0	0
ENSCHIG00000000045	0	0	0	0	0	0
ENSCHIG00000000046	0	0	8.57806	0	0	0
ENSCHIG00000000047	0	0	0	0	0	0
ENSCHIG00000000048	0	0	0	0	0	0
ENSCHIG00000000049	0	0	0	0	0	0
ENSCHIG00000000050	0.861357	1.86082	2.02226	0	0	5.7552
ENSCHIG00000000051	0	0	0	0	0	0
ENSCHIG00000000052	0	0	0	0	0	0
ENSCHIG00000000053	0	0	0	0	0	0
ENSCHIG00000000054	0	0	0	0	0	0
ENSCHIG00000000055	4.41216	0	0	0	0	3.68501
ENSCHIG00000000056	0	0	0	0	0	0
ENSCHIG00000000057	33.013	0	17.2237	0	28.1829	24.5087
ENSCHIG00000000058	4.01019	2.88779	23.5374	0	2.56759	4.46571
ENSCHIG00000000059	0	0	0	0	0	0
ENSCHIG00000000060	0	0	0	0	0	0
ENSCHIG00000000061	0	0	0	0	0	0
ENSCHIG00000000062	0	0	0	0	0	0
ENSCHIG00000000063	0	0	0	0	0	0
ENSCHIG00000000064	8.18718	7.07484	19.2215	4.44645	3.14519	9.57303
ENSCHIG00000000065	18.8799	6.63975	0	2.38457	10.1203	13.9348
ENSCHIG00000000066	0	0	0	0	0	0
ENSCHIG00000000067	32.2202	0	0	29.1646	0	24.6676
ENSCHIG00000000068	7.55433	1.91999	2.08656	2.01115	5.12131	6.68047
ENSCHIG00000000069	6.42553	27.7626	0	0	18.5132	5.36656
ENSCHIG00000000070	9.65493	0	5.66685	8.73931	9.27261	0
ENSCHIG00000000071	1.92276	0.639049	0.347244	1.60654	0	3.45881
ENSCHIG00000000072	0	0	0	0	0	0
ENSCHIG00000000073	3.71222	1.26626	0	0.707404	0	4.56904
ENSCHIG00000000074	5.11736	0	2.40286	0	0	0
ENSCHIG00000000075	38.7133	11.1512	3.02965	28.0336	27.2656	21.5554
ENSCHIG00000000076	5.04987	1.36368	0	4.57097	0	8.43524
ENSCHIG00000000077	24.447	3.52092	15.3055	0	0	10.8896
ENSCHIG00000000078	0	0	0	0	0	0
ENSCHIG00000000079	0	0	0	0	0	0
ENSCHIG00000000080	0	0	0	0	0	0
ENSCHIG00000000081	0	0	0	0	0	0
ENSCHIG00000000082	0.512111	0	0	0	0.983664	0.427712
ENSCHIG00000000083	9.70522	0	0	8.78483	0	16.2115
ENSCHIG00000000084	0	0	0	0	0	0
ENSCHIG00000000085	0	0	0	0	0	0
ENSCHIG00000000086	0	0	0	0	0	0
ENSCHIG00000000087	7.1019	4.38357	2.38193	1.83668	0	5.08411
ENSCHIG00000000088	0	0	0	0	0	0
ENSCHIG00000000089	8.84526	0	0	0	0	0
ENSCHIG00000000090	0	0	0	0	0	0
ENSCHIG00000000091	0	0	0	0	0	0
ENSCHIG00000000092	0	0	0	0	0	0
ENSCHIG00000000093	6.94559	0	3.49426	9.87943	3.81174	4.14351
ENSCHIG00000000094	0	0	0	0	0	0
ENSCHIG00000000095	0	0	0	0	0	0
ENSCHIG00000000096	0	0	0	2.35024	3.74048	0
ENSCHIG00000000097	156.575	8.86258	22.4733	32.1824	49.906	82.2312
ENSCHIG00000000098	2.14678	0	0	0	0	3.58595
ENSCHIG00000000099	29.8942	5.38179	5.84868	6.76479	4.78506	14.5643
ENSCHIG00000000100	14.4339	0	3.56707	1.37527	4.37756	5.07582
ENSCHIG00000000101	18.5174	1.11122	0	10.7086	13.3381	14.6064
ENSCHIG00000000102	9.91171	0	0	0	38.0769	0
ENSCHIG00000000103	0	0	0	0	0	0
ENSCHIG00000000104	19.6492	0	0	0	0	0
ENSCHIG00000000105	2.35675	0	0	0	13.5805	3.93668
ENSCHIG00000000106	9.11942	1.23132	12.0432	1.03182	1.09479	15.233
ENSCHIG00000000107	0	0	0	0	0	0
ENSCHIG00000000108	9.19658	1.41912	0	3.56761	2.52354	3.29182
ENSCHIG00000000109	17.4566	28.8387	28.9297	29.7432	47.3373	20.583
ENSCHIG00000000110	1.88603	0	0	0	0	0
ENSCHIG00000000111	7.53397	0	0	13.639	4.82375	10.4872
ENSCHIG00000000112	12.1616	2.23602	1.215	5.15281	2.98214	4.32226
ENSCHIG00000000113	11.4034	0	5.94943	4.58755	0	0
ENSCHIG00000000114	7.76822	0	0	1.75788	1.39886	3.64948
ENSCHIG00000000115	0	0	0	0	0	0
ENSCHIG00000000116	0	0	0	0	0	0
ENSCHIG00000000117	0	0	0	0	0	0
ENSCHIG00000000118	6.05001	3.92102	2.84079	2.1905	4.64835	0
ENSCHIG00000000119	0	0	0	0	0	0
ENSCHIG00000000120	0	0	0	0	0	0
ENSCHIG00000000121	3.58347	0	0	0	0	0
ENSCHIG00000000122	4.26408	0	0	25.088	0	3.56133
ENSCHIG00000000123	0	1.69047	0	0	0	0
ENSCHIG00000000124	46.8977	40.526	190.848	73.5803	72.065	57.4474
ENSCHIG00000000125	0	0	0	0	0	0
ENSCHIG00000000126	0	0	0	0	0	0
ENSCHIG00000000127	9.11447	0	0	7.33342	0	6.76653
ENSCHIG00000000128	4.17803	0	0	7.56362	0	10.4684
ENSCHIG00000000129	6.78012	0	9.94878	0	4.88372	4.24703
ENSCHIG00000000130	0	0	0	3.69348	0	0
ENSCHIG00000000131	0	17.6046	0	0	0	3.40299
ENSCHIG00000000132	10.9755	0	1.43155	4.41541	0	7.12965
ENSCHIG00000000133	0	0	0	0	0	0
ENSCHIG00000000134	22.8652	0	0	2.50871	10.6472	10.4165
ENSCHIG00000000135	0	0	0	0	0	0
ENSCHIG00000000136	0	0	0	0	0	0
ENSCHIG00000000137	1.00284	0	0	0	0	2.01015
ENSCHIG00000000138	3.64064	0.983128	0	1.64769	0.874119	2.66056
ENSCHIG00000000139	74.5361	0	0	11.2446	0	41.5014
ENSCHIG00000000140	19.6838	85.0475	0	0	50.4116	0
ENSCHIG00000000141	34.5649	0	1.56058	14.4401	2.55355	13.3239
ENSCHIG00000000142	8.49289	8.15445	13.2928	0	5.43772	0
ENSCHIG00000000143	11.1295	6.86959	11.1983	27.3439	0	14.6069
ENSCHIG00000000144	0	0	0	0	0	0
ENSCHIG00000000145	0	0	0	0	0	0
ENSCHIG00000000146	21.0815	0	0	20.0131	8.88881	21.9016
ENSCHIG00000000147	6.91002	0	0	4.16981	4.42426	9.61867
ENSCHIG00000000148	0	0	0	0	0	0
ENSCHIG00000000149	0	0	0	0	0	0
ENSCHIG00000000150	0	0	0	0	0	0
ENSCHIG00000000151	28.6	52.2803	40.0293	46.7971	41.2012	26.6427
ENSCHIG00000000152	25.3418	6.08298	8.81426	11.894	9.01417	3.1356
ENSCHIG00000000153	1.31102	0	0	0	0	0
ENSCHIG00000000154	0	0	0	0	0	0
ENSCHIG00000000155	4.31899	6.22032	5.91495	1.9547	0	3.60719
ENSCHIG00000000156	0	0	0	0	0	0
ENSCHIG00000000157	0	0	0	0	0	0
ENSCHIG00000000158	0.81395	6.15443	0.955477	0	0	0.679806
ENSCHIG00000000159	0	0	0	0	0	0
ENSCHIG00000000160	19.3099	15.6435	34.0011	17.4786	9.27261	0
ENSCHIG00000000161	0	0	0	0	0	0
ENSCHIG00000000162	7.25286	1.62089	3.52302	2.26381	2.88234	5.4309
ENSCHIG00000000163	69.2121	0	0	14.4573	10.2264	8.89315
ENSCHIG00000000164	0	0	0	0	0	0
ENSCHIG00000000165	0	0	0	0	0	0
ENSCHIG00000000166	0	9.58472	0	8.03185	0	0
ENSCHIG00000000167	12.0248	17.3185	9.41045	0	5.13273	0
ENSCHIG00000000168	1.45276	3.13845	3.41072	10.5199	0	0
ENSCHIG00000000169	2.02056	0	0	4.87717	2.58739	10.1253
ENSCHIG00000000170	11.6741	3.00237	2.61027	6.54145	6.40673	3.25003
ENSCHIG00000000171	13.2889	0	2.59993	0	0	3.69961
ENSCHIG00000000172	0.715226	0	0	0	0	0
ENSCHIG00000000173	1.06806	0	0	0.966768	0	0.446017
ENSCHIG00000000174	4.54488	0	0	2.74258	2.90994	0
ENSCHIG00000000175	0	0	0	0	0	0
ENSCHIG00000000176	0	0	0	0	0	0
ENSCHIG00000000177	0	0	0	0	0	0
ENSCHIG00000000178	0	0	0	0	0	0
ENSCHIG00000000179	18.5587	15.6886	7.57762	26.2936	37.1975	24.935
ENSCHIG00000000180	6.72362	1.03752	0	5.21656	0.922481	0.802217
ENSCHIG00000000181	0	0	0	0	0	0
ENSCHIG00000000182	0	0	0	0	0	0
ENSCHIG00000000183	0	0	0	0	5.73594	0
ENSCHIG00000000184	0	0	0	0	0	0
ENSCHIG00000000185	8.40633	0	0	2.53637	0	2.3403
ENSCHIG00000000186	0	0	0	0	0	0
ENSCHIG00000000187	15.9114	14.3225	21.791	40.807	50.9378	24.3634
ENSCHIG00000000188	0	0	0	0	0	0
ENSCHIG00000000189	2.30915	0	0	0	0	0
ENSCHIG00000000190	0	0	0	0	0	0
ENSCHIG00000000191	0	0	0	0	0	0
ENSCHIG00000000192	42.6083	0	0	46.2811	49.1052	14.2345
ENSCHIG00000000193	0	0	0	0	0	0
ENSCHIG00000000194	0	0	0	0	0	0
ENSCHIG00000000195	0	0	0	0	0	0
ENSCHIG00000000196	0	0	0	21.3505	0	39.4
ENSCHIG00000000197	0	0	0	0	0	0
ENSCHIG00000000198	7.18043	2.06829	1.12386	6.06618	4.5974	5.99705
ENSCHIG00000000199	0	0	0	0	0	0
ENSCHIG00000000200	0	0	0	0	0	0
ENSCHIG00000000201	0	2.5543	5.55179	4.28093	0	0
ENSCHIG00000000202	10.699	0	3.13982	7.26325	0	4.46785
ENSCHIG00000000203	2.94221	0	3.4538	0	0	0
ENSCHIG00000000204	16.0718	7.54797	27.8894	5.06006	5.36884	8.17058
ENSCHIG00000000205	0	0	0	0.475749	0	0
ENSCHIG00000000206	0.237942	0	0	0	0	0
ENSCHIG00000000207	8.51193	0	0	1.92618	1.02186	4.44319
ENSCHIG00000000208	0	0	0	0	0	0
ENSCHIG00000000209	0	0	0	0	0	0
ENSCHIG00000000210	0	0	0	0	0.976863	3.39804
ENSCHIG00000000211	7.82942	25.3713	9.19078	21.2608	15.0388	117.703
ENSCHIG00000000212	0	0	0	0	0	0
ENSCHIG00000000213	41.6558	22.4977	7.33482	5.65581	20.0031	8.69766
ENSCHIG00000000214	10.7092	3.85592	37.7139	6.4624	6.85676	2.98142
ENSCHIG00000000215	94.7493	30.7036	22.2448	31.4467	39.4322	55.3938
ENSCHIG00000000216	1.08337	0	0	0	0	0
ENSCHIG00000000217	0	0	0	0	0	0
ENSCHIG00000000218	0	0	0	0	0	0
ENSCHIG00000000219	0	0	0	0	0	0
ENSCHIG00000000220	0	0	0	0	0	0
ENSCHIG00000000221	0	0	0	0	0	0
ENSCHIG00000000222	0	0	0	0	0	0
ENSCHIG00000000223	0	0	0	0	3.51978	0
ENSCHIG00000000224	6.90651	0	1.90762	0	1.56071	2.03586
ENSCHIG00000000225	3.46787	6.42152	3.4893	3.58742	2.85475	3.31011
ENSCHIG00000000226	0	0	4.419	3.40745	0	0
ENSCHIG00000000227	0	0	0	0	0	0
ENSCHIG00000000228	13.585	7.33703	3.98677	4.61124	13.047	8.50955
ENSCHIG00000000229	6.81317	3.67969	11.9967	13.8759	14.7226	0
ENSCHIG00000000230	7.16693	0	0	12.9745	0	11.9716
ENSCHIG00000000231	0	0	0	0	0	0
ENSCHIG00000000232	0	0	0	0	0	0
ENSCHIG00000000233	221.405	445.748	547.868	541.948	511.128	340.314
ENSCHIG00000000234	9.07501	0	0	0	0	0
ENSCHIG00000000235	26.3689	0	0	0	0	0
ENSCHIG00000000236	0	0	0	0	0	0
ENSCHIG00000000237	0	0	0	0	0	0
ENSCHIG00000000238	0	0	0	0	0	0
ENSCHIG00000000239	0	0	2.95684	0	0	1.40249
ENSCHIG00000000240	40.8	3.94665	8.57806	9.92169	2.33936	25.4298
ENSCHIG00000000241	1.72431	0	0	1.04052	0.552009	5.28048
ENSCHIG00000000242	3.05699	0	0	0	3.91457	1.70212
ENSCHIG00000000243	0	0	0	0	0	0
ENSCHIG00000000244	3.84647	0	0	0	0	0
ENSCHIG00000000245	4.39482	0	0	19.8902	12.6624	3.67052
ENSCHIG00000000246	0	0	3.85408	1.98123	2.10213	0
ENSCHIG00000000247	14.4375	0	0	15.682	25.8828	1.60775
ENSCHIG00000000248	9.87233	9.33082	2.89723	8.93609	2.37035	2.06133
ENSCHIG00000000249	0	0	0	0	0	0
ENSCHIG00000000250	1.88603	4.07448	0	8.53587	10.8681	0
ENSCHIG00000000251	7.74852	7.60884	16.5378	3.82565	8.1182	9.41311
ENSCHIG00000000252	0	0	0	0	0	0
ENSCHIG00000000253	0	0	0	0	0	0
ENSCHIG00000000254	0	0	0	0	0	0
ENSCHIG00000000255	0	0	0	0	0	0
ENSCHIG00000000256	6722.71	18392.7	15783.3	10047.4	12110.7	9056.07
ENSCHIG00000000257	0	0	0	0	0	0
ENSCHIG00000000258	0	0	0	0	0	0
ENSCHIG00000000259	0	0	0	0	0	0
ENSCHIG00000000260	0	0	0	0	0	0
ENSCHIG00000000261	0	0	0	0	0	0
ENSCHIG00000000262	0	0	0	0	0	0
ENSCHIG00000000263	0	0	0	0	0	0
ENSCHIG00000000264	0	0	0	0	0	0
ENSCHIG00000000265	0	0	0	0	0	0
ENSCHIG00000000266	0	0	0	0	0	0
ENSCHIG00000000267	0	0	0	0	0	0
ENSCHIG00000000268	0	0	0	0	0	0
ENSCHIG00000000269	17.4789	22.9846	64.2305	48.1518	21.8958	21.58
ENSCHIG00000000270	0	0	0	0	0	0
ENSCHIG00000000271	0	0	0	5.51205	2.9242	0
ENSCHIG00000000272	0	0	0	0	0	0
ENSCHIG00000000273	1.11448	0	0	0	0	0
ENSCHIG00000000274	0	1.5983	0	0	0	0
ENSCHIG00000000275	0	0	0	0	0	0
ENSCHIG00000000276	0	0	0	0	0	0
ENSCHIG00000000277	108.85	35.6928	31.944	3.51882	41.069	64.9361
ENSCHIG00000000278	71.2867	3.58148	7.78436	34.5141	11.1453	26.3076
ENSCHIG00000000279	0.797234	0	0	0	0	0
ENSCHIG00000000280	0	0	0	0	0	0
ENSCHIG00000000281	8.99939	11.4363	6.21422	1.91669	5.08413	3.53705
ENSCHIG00000000282	15.2738	3.21918	2.18653	11.1277	7.51337	10.8898
ENSCHIG00000000283	0	0	0	0	0	0
ENSCHIG00000000284	5.52574	1.98958	2.16218	1.66724	3.53795	1.15377
ENSCHIG00000000285	18.5434	0	0	5.59494	0	6.19492
ENSCHIG00000000286	23.8694	0	0	8.64229	13.7545	11.9613
ENSCHIG00000000287	10.0906	0	0	0	0	0
ENSCHIG00000000288	0	0	0	0	0	0
ENSCHIG00000000289	5.61266	0	0	0	0	0
ENSCHIG00000000290	11.61	0	0	0	0	0
ENSCHIG00000000291	0	0	0	0.762747	0	0
ENSCHIG00000000292	0	0	0	0	0	0
ENSCHIG00000000293	0	3.47033	0	0	3.08554	0
ENSCHIG00000000294	6.6347	0	0	1.71586	0	1.58322
ENSCHIG00000000295	0	0	0	0	0	0
ENSCHIG00000000296	0	0	0	10.8121	0	0
ENSCHIG00000000297	0	0	0	0	0	0
ENSCHIG00000000298	0	0	0	0	0	0
ENSCHIG00000000299	19.5989	22.7986	31.8554	38.2098	17.3749	7.55486
ENSCHIG00000000300	0	0	0	0	0	0
ENSCHIG00000000301	0	0	0	0	0	0
ENSCHIG00000000302	27.0289	3.4348	0	0	6.10789	5.31161
ENSCHIG00000000303	2.99797	0	3.51924	0	6.71825	0
ENSCHIG00000000304	3.36465	2.64319	0.718124	1.10748	1.17506	0.510933
ENSCHIG00000000305	0	0	0	0	0	0
ENSCHIG00000000306	0	0	0	0	0	0
ENSCHIG00000000307	0	0	26.9219	0	5.5065	2.39431
ENSCHIG00000000308	0	0	0	0	0	0
ENSCHIG00000000309	0	0	0	0	0	0
ENSCHIG00000000310	17.6702	24.2923	105.599	133.772	98.7373	40.2492
ENSCHIG00000000311	0	0	0	0	0	0.606194
ENSCHIG00000000312	19.7877	0	0	2.80959	17.1409	21.3873
ENSCHIG00000000313	0	0	0	0	0	0
ENSCHIG00000000314	8.22232	14.6283	18.1685	28.8946	26.0127	12.1186
ENSCHIG00000000315	20.9091	9.67947	8.76599	14.8706	27.253	27.4421
ENSCHIG00000000316	0	0	0	0	0	0
ENSCHIG00000000317	0	0	0	0	0	0
ENSCHIG00000000318	0	0	0	0	0	0
ENSCHIG00000000319	34.2575	16.2593	26.2001	20.2027	18.943	22.976
ENSCHIG00000000320	1.53704	1.66026	0	0	0	1.28372
ENSCHIG00000000321	140.781	15.0738	13.4906	48.2972	32.3234	70.6163
ENSCHIG00000000322	40.3962	65.4521	54.7155	50.6288	111.913	71.3701
ENSCHIG00000000323	0	0	0	0	0	0
ENSCHIG00000000324	2.06172	0	0	0	0	2.95189
ENSCHIG00000000325	0	0	0	0	0	0
ENSCHIG00000000326	0	0	0	0	0	0
ENSCHIG00000000327	0	0	0	0	0	0
ENSCHIG00000000328	2.16005	0	0	0	12.4471	0
ENSCHIG00000000329	0	0	0	0	0	0
ENSCHIG00000000330	0	0	0	0	0	0
ENSCHIG00000000331	0	0	0	0	0	0
ENSCHIG00000000332	0	0	0	0	0	0
ENSCHIG00000000333	0	0	0	0	0	0
ENSCHIG00000000334	7.57481	32.7283	0	82.2774	7.27485	69.5907
ENSCHIG00000000335	0	0	0	0	0	0
ENSCHIG00000000336	20.0539	35.8538	43.8347	77.616	26.5653	56.5998
ENSCHIG00000000337	0	0	0	0	0	0
ENSCHIG00000000338	0	0	0	0	0	0
ENSCHIG00000000339	0	0	0	0	0	0
ENSCHIG00000000340	41.8071	3.22563	3.50546	43.2484	17.2078	42.3992
ENSCHIG00000000341	0	0	0	0	0	0
ENSCHIG00000000342	0	0	0	0	0	0
ENSCHIG00000000343	0	0	0	0	0	0
ENSCHIG00000000344	0	0	0	0	0	0
ENSCHIG00000000345	0	0	0	0	0	0
ENSCHIG00000000346	0	0	0	0	0	0
ENSCHIG00000000347	3.64801	3.94047	0.856463	5.94369	7.0071	3.04679
ENSCHIG00000000348	5.38556	0	0	3.65611	0	11.245
ENSCHIG00000000349	0	0	0	0	0	0
ENSCHIG00000000350	9.73667	2.93505	3.18967	1.63968	2.17468	3.78233
ENSCHIG00000000351	0	0	0	0	0	0
ENSCHIG00000000352	5.42925	2.06983	0	1.15632	2.45377	3.2008
ENSCHIG00000000353	6.47015	0	0	3.90437	0	7.2051
ENSCHIG00000000354	12.3783	0	3.74984	7.95153	4.60186	9.33781
ENSCHIG00000000355	7.60572	0	0	0	21.9136	0
ENSCHIG00000000356	0	0	0	4.0939	0	0
ENSCHIG00000000357	0	0	0	0	0	0
ENSCHIG00000000358	0	10.4833	0	0	0	16.2115
ENSCHIG00000000359	0	0	0	0	0	0
ENSCHIG00000000360	8.94842	0	0	1.15711	1.22772	0
ENSCHIG00000000361	4.46502	0	3.49426	5.38878	0	0
ENSCHIG00000000362	20.4022	0	7.98323	0	0	0
ENSCHIG00000000363	0	0	0	0	0	0
ENSCHIG00000000364	0	0	0	1.87063	0.992392	0
ENSCHIG00000000365	62.3771	5.25876	8.57246	29.7456	14.6115	36.5949
ENSCHIG00000000366	11.0917	0	0	6.6932	0	24.7032
ENSCHIG00000000367	4.55674	0.98441	0	3.29968	0.875259	3.80576
ENSCHIG00000000368	0	0	0	0	0	0
ENSCHIG00000000369	0	17.5875	3.18554	0	7.8187	2.26646
ENSCHIG00000000370	9.93815	2.68372	17.4992	51.7251	33.4061	45.6515
ENSCHIG00000000371	0	0	0	0	0	0
ENSCHIG00000000372	0	0	0	0	0	0
ENSCHIG00000000373	0	6.30969	3.42854	0	2.80504	2.43934
ENSCHIG00000000374	13.9843	7.55269	12.3119	7.91129	15.1093	14.5995
ENSCHIG00000000375	0	0	7.49112	0	0	0
ENSCHIG00000000376	0	0	0	0	0	3.28334
ENSCHIG00000000377	0	0	0	0	0	0
ENSCHIG00000000378	0	0	0	0	0	0
ENSCHIG00000000379	12.5772	4.7949	5.21087	7.36642	4.26324	1.23581
ENSCHIG00000000380	0	0	0	0	0	0
ENSCHIG00000000381	38.1284	0	0	7.96442	8.45043	29.395
ENSCHIG00000000382	11.4553	8.24914	17.9296	15.5535	20.1698	9.56743
ENSCHIG00000000383	0	0	0	0	0	0
ENSCHIG00000000384	0	0	0	0	0	0
ENSCHIG00000000385	13.8561	6.1932	5.60873	11.2446	0.91775	5.58672
ENSCHIG00000000386	9.30151	0	1.81981	1.40323	2.97773	1.29476
ENSCHIG00000000387	0	0	0	0	0	0
ENSCHIG00000000388	13.5602	0	0	6.13713	11.3954	16.9881
ENSCHIG00000000389	19.0814	3.09167	2.23992	7.48445	10.9955	16.9991
ENSCHIG00000000390	0.449663	2.91427	0	0	10.3646	4.50666
ENSCHIG00000000391	1.88667	0	1.10736	0	4.07691	0
ENSCHIG00000000392	4.68663	1.01247	1.1003	0	0.900208	1.5657
ENSCHIG00000000393	0	0	0	0	0	0
ENSCHIG00000000394	0	0	0	0	0	0
ENSCHIG00000000395	0	0	0	0	0	0
ENSCHIG00000000396	0	17.5943	3.82414	0	9.38608	0
ENSCHIG00000000397	66.7457	2.21836	19.2865	21.3779	20.7101	34.305
ENSCHIG00000000398	9.41112	0	33.1425	0	0	0
ENSCHIG00000000399	0	0	0	0	0	0
ENSCHIG00000000400	0	0	0	0	0	0
ENSCHIG00000000401	0	0	0	0	0	0
ENSCHIG00000000402	0	0	0	0	0	0
ENSCHIG00000000403	0	0	0	0	0	0
ENSCHIG00000000404	0	0	0	0	0	0
ENSCHIG00000000405	41.1977	13.6925	0	103.267	24.3485	21.1742
ENSCHIG00000000406	0	0	0	0	0	0
ENSCHIG00000000407	185.146	103.22	28.0437	0	22.9438	139.668
ENSCHIG00000000408	0	0	0	0	0	0
ENSCHIG00000000409	1.46725	0	0	0	5.63658	0
ENSCHIG00000000410	4.70754	2.54247	2.76304	6.39166	0	1.96585
ENSCHIG00000000411	0.601098	0	0	0	0	0
ENSCHIG00000000412	0	0	0	0	0	0
ENSCHIG00000000413	5.46307	0	2.33199	0	0	0
ENSCHIG00000000414	0.625303	0	1.46806	0	1.20108	0
ENSCHIG00000000415	0	0	0	0	0	0
ENSCHIG00000000416	10.1272	4.37563	9.51046	33.0004	19.4523	6.76653
ENSCHIG00000000417	127.05	0	63.2721	90.6072	29.5804	70.741
ENSCHIG00000000418	0	0	0	0	0	0
ENSCHIG00000000419	0	0	0	0	0	0.233305
ENSCHIG00000000420	0	0	0	1.25373	5.32095	0
ENSCHIG00000000421	2.40129	0	0	0	9.22481	12.0333
ENSCHIG00000000422	20.9344	3.11899	3.38958	0	0	1.20581
ENSCHIG00000000423	0	0	0	0	0	0
ENSCHIG00000000424	0	0	0	0	0	0
ENSCHIG00000000425	5.62308	0	0	7.04744	9.96999	2.16755
ENSCHIG00000000426	0	0	0	0	0	0
ENSCHIG00000000427	6.67089	2.4019	0	0	0	3.71432
ENSCHIG00000000428	11.3699	0	4.44896	0	0	0
ENSCHIG00000000429	0.948779	0	0	0	0	1.58483
ENSCHIG00000000430	0	0	0	0	0	0
ENSCHIG00000000431	0	0	0	0	0	0
ENSCHIG00000000432	0	0	0	0	0	0
ENSCHIG00000000433	0	0	0	0	0	0
ENSCHIG00000000434	0	0	0	0	0	0
ENSCHIG00000000435	6.87095	8.90616	6.45253	13.6826	2.63955	5.73858
ENSCHIG00000000436	0	0	0	0	0	0
ENSCHIG00000000437	0.405087	0	0	0	0	0
ENSCHIG00000000438	4.31265	0	0	5.51105	1.94912	5.50878
ENSCHIG00000000439	4.63044	0	0	4.57235	0	0
ENSCHIG00000000440	0	0	0.776226	0	0	1.10454
ENSCHIG00000000441	10.7815	0	0	0	0	4.50232
ENSCHIG00000000442	388.209	1533.56	1158.8	752.986	852.197	528.031
ENSCHIG00000000443	0	0	0	0	0	0
ENSCHIG00000000444	0	0	0	0	0	0
ENSCHIG00000000445	0	8.52878	0	78.6168	0	6.5945
ENSCHIG00000000446	18.0047	5.25624	0	14.0949	5.60812	3.25133
ENSCHIG00000000447	16.9164	28.1116	36.6604	37.6913	64.986	28.2569
ENSCHIG00000000448	8.64465	0	0	0	0	0
ENSCHIG00000000449	0	0	0	0	0	0
ENSCHIG00000000450	0	0	0	0	5.23279	0
ENSCHIG00000000451	0	0	0	0	0	0
ENSCHIG00000000452	1.88837	0	0.369453	0.569763	0	0
ENSCHIG00000000453	0	0	0	0	0	0
ENSCHIG00000000454	0	0	0	0	0	0
ENSCHIG00000000455	0	0	14.4383	0	0	2.56815
ENSCHIG00000000456	0	0	0	0	0	0
ENSCHIG00000000457	0	0	0	0	0	17.4865
ENSCHIG00000000458	0	0	0	0	0	0
ENSCHIG00000000459	0	0	0	0	0	0
ENSCHIG00000000460	0	0	0	0	0	0
ENSCHIG00000000461	7.0798	0	13.2973	0	0	2.3652
ENSCHIG00000000462	0	0	0	2.21738	0	0
ENSCHIG00000000463	7.39445	0	0	0	0	0
ENSCHIG00000000464	39.433	5.0111	3.63055	11.8978	3.71289	14.2069
ENSCHIG00000000465	2.23073	0	0	0	0	0
ENSCHIG00000000466	0	0	0	12.7779	0	11.7902
ENSCHIG00000000467	0	0	0	0	0	0
ENSCHIG00000000468	0	0	0	0	0	0
ENSCHIG00000000469	0	0	0	0	0	0
ENSCHIG00000000470	0	0	0	0	0	0
ENSCHIG00000000471	0	0	0	0	0	0
ENSCHIG00000000472	10.498	28.3492	21.566	14.2537	15.1235	32.8796
ENSCHIG00000000473	0	0	0	0	0	0
ENSCHIG00000000474	0	0	0	0	0	0
ENSCHIG00000000475	0	0	0	0	0	0
ENSCHIG00000000476	10.6177	0	0	7.20807	5.09861	0
ENSCHIG00000000477	0	0	0	0	0	0
ENSCHIG00000000478	9.07501	1.60042	1.73926	0.335281	5.33611	2.4749
ENSCHIG00000000479	0	0	0	0	0	0
ENSCHIG00000000480	70.493	7.25185	2.62699	14.1795	36.5373	36.4466
ENSCHIG00000000481	0	6.94066	15.0856	0	21.5988	8.04984
ENSCHIG00000000482	0	0	0	0	0	0
ENSCHIG00000000483	0.54528	7.06794	1.28018	0.987137	1.04737	0
ENSCHIG00000000484	3.81845	0	0	6.91265	3.66724	12.7566
ENSCHIG00000000485	3.35144	0	7.86837	0	0	0
ENSCHIG00000000486	93.0851	11.0189	17.9623	9.23369	22.0436	48.9894
ENSCHIG00000000487	3.83862	0.637901	2.07972	4.81096	5.67171	7.39843
ENSCHIG00000000488	0.988368	10.676	16.2431	7.15709	3.79692	6.60383
ENSCHIG00000000489	52.6805	147.731	151.033	93.5351	116.756	71.0743
ENSCHIG00000000490	41.2779	0	0	0	0	9.85001
ENSCHIG00000000491	199.877	51.405	63.3131	48.8201	57.8933	105.991
ENSCHIG00000000492	1.72218	0	0	0	0	0
ENSCHIG00000000493	15.2738	0	8.96478	0	11.0017	0
ENSCHIG00000000494	0	0	0	0	6.72787	0
ENSCHIG00000000495	0	0	0	0	0	0
ENSCHIG00000000496	125.628	9.65831	12.5954	72.0322	25.7622	50.7814
ENSCHIG00000000497	2.89548	2.08507	0	3.49452	5.56164	6.44876
ENSCHIG00000000498	0	0	0	0	0	0
ENSCHIG00000000499	6.49521	0	0	27.4364	8.31733	0
ENSCHIG00000000500	0	0	0	0	0	0
ENSCHIG00000000501	0	0	0	0	0	0
ENSCHIG00000000502	2.2608	0	0	0	0	0
ENSCHIG00000000503	0	0	0	0	0	0
ENSCHIG00000000504	3.65532	0	0	0	9.36153	14.2469
ENSCHIG00000000505	0	0	0	0	0	0
ENSCHIG00000000506	9.87669	0	0	20.8601	22.133	19.2475
ENSCHIG00000000507	0	0	0	0	0	0
ENSCHIG00000000508	0	0	0	0	0	0
ENSCHIG00000000509	25.9034	0	5.7919	2.23304	9.47721	18.5438
ENSCHIG00000000510	0	0	0	0	0	0
ENSCHIG00000000511	0	0	0	0	0	0
ENSCHIG00000000512	0.950715	0	0	0	0	0
ENSCHIG00000000513	48.1041	0	0	0	19.4523	4.22908
ENSCHIG00000000514	32.6979	2.43581	2.64712	22.4529	12.9944	8.47522
ENSCHIG00000000515	2.56946	3.53239	4.38724	10.9946	2.69205	5.07235
ENSCHIG00000000516	5.59021	4.8307	0	2.6987	1.43169	3.1126
ENSCHIG00000000517	0	0	0	0	0	0
ENSCHIG00000000518	0	0	0	0	0	0
ENSCHIG00000000519	0	0	0	0	0	0
ENSCHIG00000000520	0	0	0	0	0	0
ENSCHIG00000000521	0	0	0	0	0	0
ENSCHIG00000000522	2.34489	1.68858	1.83507	2.12251	4.50406	0
ENSCHIG00000000523	0	0	0	0	0	0
ENSCHIG00000000524	0	0	0	0	0	0
ENSCHIG00000000525	35.7859	8.22443	2.68137	17.919	9.50625	33.7036
ENSCHIG00000000526	0	0	0	0	0	0
ENSCHIG00000000527	2.26068	0	0	0	0	0
ENSCHIG00000000528	0	0	0	0	0	0
ENSCHIG00000000529	0	0	0	0	0	0
ENSCHIG00000000530	10.2504	9.05907	2.73471	5.90439	3.57982	8.17195
ENSCHIG00000000531	90.4195	15.1718	4.122	20.6598	20.2343	35.1927
ENSCHIG00000000532	0	0	0	0	0	0
ENSCHIG00000000533	0	0	0	0	0	0
ENSCHIG00000000534	13.2022	24.4469	4.42795	20.4861	0	12.6016
ENSCHIG00000000535	0	0	0	0	0	0
ENSCHIG00000000536	60.0105	14.9588	0	8.35683	15.5169	11.5662
ENSCHIG00000000537	0	0	0	0	0	0
ENSCHIG00000000538	10.119	0	0	0	0	15.0246
ENSCHIG00000000539	0	0	0	0	0	0
ENSCHIG00000000540	0	0	0	0	0	0
ENSCHIG00000000541	12.7981	19.3538	6.00936	30.1194	14.7496	8.55111
ENSCHIG00000000542	0	0	0	0	0	0
ENSCHIG00000000543	0	0	0	0	0	0
ENSCHIG00000000544	0	0	0	0	0	0
ENSCHIG00000000545	12.1	13.0701	14.2039	10.9525	0	5.05293
ENSCHIG00000000546	0	0	0	0	0	0
ENSCHIG00000000547	0	0	0	0	0	0
ENSCHIG00000000548	0	0	0	0	0	0
ENSCHIG00000000549	9.41112	20.3312	44.19	0	0	0
ENSCHIG00000000550	0	0	0	0	0	0
ENSCHIG00000000551	0	0	0	0	0	0
ENSCHIG00000000552	0	0	0	0	0	0
ENSCHIG00000000553	0	0	0	0	0	0
ENSCHIG00000000554	0	0	0	0	0	0
ENSCHIG00000000555	0	0	0	0	0	0
ENSCHIG00000000556	0	0	0	0	0	0
ENSCHIG00000000557	0	0	0	0	0	0
ENSCHIG00000000558	0	0	0	0	0	0
ENSCHIG00000000559	0	0	0	0	0	0
ENSCHIG00000000560	0	0	0	0	0	0
ENSCHIG00000000561	13.3646	0	0	0	0	22.324
ENSCHIG00000000562	0	0	0	0	0	0
ENSCHIG00000000563	0	0	0	0	0	2.14564
ENSCHIG00000000564	0	0	0	0	0	0
ENSCHIG00000000565	0	0	0	0	0	0
ENSCHIG00000000566	0	0	0	0	0	0
ENSCHIG00000000567	0	0	10.4494	0	0	0
ENSCHIG00000000568	0	0	5.58012	0	0	0
ENSCHIG00000000569	0	0	0	0	0	0
ENSCHIG00000000570	0	0	0	0	0	0
ENSCHIG00000000571	6.01293	1.57454	0	3.62847	4.19987	1.52181
ENSCHIG00000000572	0	0	0	0	0	0
ENSCHIG00000000573	0	0	0	0	0	0
ENSCHIG00000000574	0	0	0	0	0	0
ENSCHIG00000000575	10.1272	0	0	0	9.72616	8.45816
ENSCHIG00000000576	0.824514	1.78123	0	5.97058	0	0
ENSCHIG00000000577	0	0	0	0	0	0
ENSCHIG00000000578	25.7613	1.32508	1.44003	1.11039	1.17815	16.9052
ENSCHIG00000000579	0	0	0	0	0	0
ENSCHIG00000000580	0	0	0	0	0	0
ENSCHIG00000000581	0	0	0	0	0	0
ENSCHIG00000000582	0	0	0	0	0	0
ENSCHIG00000000583	12.1844	13.1612	17.1636	8.82313	25.7442	2.03527
ENSCHIG00000000584	0	0	0	0	0	0
ENSCHIG00000000585	0	0	0	0	0	0
ENSCHIG00000000586	26.1225	0	30.6646	0	0	0
ENSCHIG00000000587	6.75146	5.83418	0	2.44447	7.78093	4.51102
ENSCHIG00000000588	0	0	0	0	0	0
ENSCHIG00000000589	0	0	0	0	0	0
ENSCHIG00000000590	0	0	0	0	0	0
ENSCHIG00000000591	1.89114	0	0	3.99419	0	0.526489
ENSCHIG00000000592	0	0	0	0	0	0
ENSCHIG00000000593	5.76112	10.3716	11.2714	8.69128	15.6768	5.61359
ENSCHIG00000000594	0	0	0	0	0	0
ENSCHIG00000000595	0	0	0	0	0	0
ENSCHIG00000000596	0	0	0	0	0	0
ENSCHIG00000000597	0	0	0	0	0	0
ENSCHIG00000000598	0	0	0	0	0	0
ENSCHIG00000000599	0	0	0	0	0	0
ENSCHIG00000000600	0	0	0	0	0	0
ENSCHIG00000000601	0	0	0	0	0	0
ENSCHIG00000000602	0	0	0	0	0	0
ENSCHIG00000000603	0	0	0	0	0	0
ENSCHIG00000000604	0	0	0	0	0	0
ENSCHIG00000000605	0	0	65.6222	0	53.6884	46.689
ENSCHIG00000000606	0	0	0	0	0	0
ENSCHIG00000000607	0	0	0	0	0	0
ENSCHIG00000000608	0	0	0	0	0	0
ENSCHIG00000000609	0	0	0	0	0	0
ENSCHIG00000000610	8.02106	0	0	2.56249	0	0
ENSCHIG00000000611	0	0	0	0	0	0
ENSCHIG00000000612	1.29523	0	0	0	0	2.16353
ENSCHIG00000000613	2.61714	0	0	0	0	0
ENSCHIG00000000614	0	0	0	0	0	0
ENSCHIG00000000615	0	0	0	0	0	0
ENSCHIG00000000616	0	0	0	0	0	0
ENSCHIG00000000617	0	0	0	0	0	0
ENSCHIG00000000618	0	0	0	0	0	0
ENSCHIG00000000619	0	0	0	0	0	0
ENSCHIG00000000620	0	0	0	0	0	0
ENSCHIG00000000621	0	0	0	3.57855	0	0
ENSCHIG00000000622	0	0	0	0	0	11.0813
ENSCHIG00000000623	0	0	0	0	0	0
ENSCHIG00000000624	0	0	0	0	0	0
ENSCHIG00000000625	0	0	0	0	0	0
ENSCHIG00000000626	0	0	0	0	0	0
ENSCHIG00000000627	0.156064	0	0	0	0	0
ENSCHIG00000000628	0	0	0	0	0	0
ENSCHIG00000000629	0	0	0	0.998828	3.17934	5.52969
ENSCHIG00000000630	0	0	0	0	0	0
ENSCHIG00000000631	0	0	0	0	0	0
ENSCHIG00000000632	0	0	0	0	0	0
ENSCHIG00000000633	0	0	0	0	0	0
ENSCHIG00000000634	0	0	0	0	0	0
ENSCHIG00000000635	0	0	0	0	0	0
ENSCHIG00000000636	0	0	0	0	0	0
ENSCHIG00000000637	0	0	0	0	0	0
ENSCHIG00000000638	0	0	0	0	0	0
ENSCHIG00000000639	0	0	0	0	0	0
ENSCHIG00000000640	0	0	0	0	0	0
ENSCHIG00000000641	0	0	0	0	0	0
ENSCHIG00000000642	0	0	0	0	0	0
ENSCHIG00000000643	0	0	0	0	0	0
ENSCHIG00000000644	0	0	0	0	0	0
ENSCHIG00000000645	0	0	0	0	0	0
ENSCHIG00000000646	0	0	0	0	0	0
ENSCHIG00000000647	0	0	0	0	0	0
ENSCHIG00000000648	0	0	0	0	0	0
ENSCHIG00000000649	9.82807	0	0	3.55841	0	0
ENSCHIG00000000650	0	0	0	0	0	0
ENSCHIG00000000651	0	0	0	0	0	0
ENSCHIG00000000652	0	0	0	0	0	0
ENSCHIG00000000653	0	0	0	0	0	0
ENSCHIG00000000654	0	0	0	0	0	0
ENSCHIG00000000655	0	0	0	0	0	0
ENSCHIG00000000656	0	0	0	0	0	0
ENSCHIG00000000657	58.2313	157.249	136.713	210.836	251.664	218.855
ENSCHIG00000000658	0	0	0	0	0	0
ENSCHIG00000000659	0	0	0	0	0	0
ENSCHIG00000000660	0	0	0	0	0	0
ENSCHIG00000000661	14.7111	0	0	0	0	0
ENSCHIG00000000662	0	0	0	0	0	0
ENSCHIG00000000663	0	0	0	0	0	0
ENSCHIG00000000664	0	0	0	0	0	0
ENSCHIG00000000665	3.87133	0	1.00988	3.89355	1.65246	6.46663
ENSCHIG00000000666	0	0	0	0	0	0
ENSCHIG00000000667	0	0	0	0	0	0
ENSCHIG00000000668	0	0	0	0	0	0
ENSCHIG00000000669	0	0	0	0	0	0
ENSCHIG00000000670	0	0	0	0	0	0
ENSCHIG00000000671	0	0	0	0	0	0
ENSCHIG00000000672	0	0	0	0	0	0
ENSCHIG00000000673	0	0	0	0	0	0
ENSCHIG00000000674	0	0	0	0	0	0
ENSCHIG00000000675	0	0	0	0	0	0
ENSCHIG00000000676	0	0	0	0	0	0
ENSCHIG00000000677	0	0	0	0	0	0
ENSCHIG00000000678	0	0	0	0	0	0
ENSCHIG00000000679	350.861	43.8383	18.4418	141.018	125.734	279.916
ENSCHIG00000000680	0	0	0	0	0	0
ENSCHIG00000000681	0	0	0	0	0	0
ENSCHIG00000000682	0	0	0	0	0	0
ENSCHIG00000000683	0	0	0	0	7.36803	0
ENSCHIG00000000684	0	0	0	0	0	0
ENSCHIG00000000685	0	0	0	0	0	0
ENSCHIG00000000686	0	0	0	0	0	0
ENSCHIG00000000687	0	0	0	0	0	0
ENSCHIG00000000688	2.68244	0	0	0	0	0
ENSCHIG00000000689	0	0	0	0	0	0
ENSCHIG00000000690	0	0	0	0	0	0
ENSCHIG00000000691	0	0	0	0	0	3.94
ENSCHIG00000000692	0	0	0	0	0	0
ENSCHIG00000000693	0	0	0	0	0	0
ENSCHIG00000000694	0	0	0	0	0	0
ENSCHIG00000000695	0	0	0	0	0	0
ENSCHIG00000000696	0	0	0	0	0	0
ENSCHIG00000000697	0	0	0	0	0	0
ENSCHIG00000000698	0	0	0	0	0	0
ENSCHIG00000000699	0	0	0	0	0	0
ENSCHIG00000000700	0	0	0	0	0	0
ENSCHIG00000000701	18.8349	0	0	6.81949	0	6.29232
ENSCHIG00000000702	0	0	30.6646	94.5806	75.2641	43.6346
ENSCHIG00000000703	10.5079	0	0	0	0	5.85076
ENSCHIG00000000704	0	0	0	0	0	0
ENSCHIG00000000705	2.28919	2.47272	0	4.1442	2.19854	0
ENSCHIG00000000706	0	0	0	0	0	0
ENSCHIG00000000707	0	0	0	0	0	0
ENSCHIG00000000708	0	0	0	0	0	0
ENSCHIG00000000709	0	0	0	0	0	0
ENSCHIG00000000710	1.47733	11.1704	1.7342	10.6978	15.6071	14.8063
ENSCHIG00000000711	0	0	0	0	0	0
ENSCHIG00000000712	0	0	0	0	0	0
ENSCHIG00000000713	0	0	11.8238	4.55862	9.67358	8.41244
ENSCHIG00000000714	0	0	0	0	0	0
ENSCHIG00000000715	0	0	0	0	0	0
ENSCHIG00000000716	1.13438	0	0	0	4.35782	1.89485
ENSCHIG00000000717	0	0	0	0	0	0
ENSCHIG00000000718	114.934	21.1317	20.0943	35.416	84.5486	89.8652
ENSCHIG00000000719	2.78619	0	1.30826	1.00878	0	0.930802
ENSCHIG00000000720	0	0	0	0	0	0
ENSCHIG00000000721	0	0	0	0	0	0
ENSCHIG00000000722	0	0	0	0	0	0
ENSCHIG00000000723	0	0	0	0	0	0
ENSCHIG00000000724	0	0	0	0	0	0
ENSCHIG00000000725	10.0383	0	0	0	4.28479	4.65773
ENSCHIG00000000726	0	0	0	0	0	0
ENSCHIG00000000727	0	0	0	0	0	0
ENSCHIG00000000728	0	0	0	0	0	0
ENSCHIG00000000729	0	0	0	0	0	0
ENSCHIG00000000730	0	0	0	0	0	0
ENSCHIG00000000731	0	0	0	0	0	0
ENSCHIG00000000732	0	0	0	0	0	0
ENSCHIG00000000733	0	0	0	0	0	0
ENSCHIG00000000734	0	0	0	0	0	0
ENSCHIG00000000735	0	0	0	0	0	0
ENSCHIG00000000736	0	0	0	0	0	0
ENSCHIG00000000737	0.239307	0	0	0.433225	2.2983	0
ENSCHIG00000000738	0	0	0	0	0	0
ENSCHIG00000000739	0	0	0	0	0	0
ENSCHIG00000000740	0	0	0	0	0	0
ENSCHIG00000000741	0.754414	1.62979	2.65677	1.36574	4.34724	0.630082
ENSCHIG00000000742	260.01	35.1068	419.677	176.514	124.857	81.4344
ENSCHIG00000000743	0	0	0	0	0	0
ENSCHIG00000000744	0	0	0	0	0	0
ENSCHIG00000000745	0	0	0	0	0	0
ENSCHIG00000000746	0	0	0	0	0	0
ENSCHIG00000000747	0	0	0	0	0	0
ENSCHIG00000000748	0	0	0	0	0	0
ENSCHIG00000000749	0	0	0	0	0	0
ENSCHIG00000000750	0	0	0	0	0	0
ENSCHIG00000000751	0	0	0	0	0	0
ENSCHIG00000000752	0	0	0	0	0	0
ENSCHIG00000000753	0	0	0	0	0	0
ENSCHIG00000000754	2.33022	0	0	0	0	0
ENSCHIG00000000755	0	0	0	2.15047	1.14085	0
ENSCHIG00000000756	0	0	0	0	0	0
ENSCHIG00000000757	0	0	0	0	0	0
ENSCHIG00000000758	0	0	0	0	0	0
ENSCHIG00000000759	0	0	0	0	0	0
ENSCHIG00000000760	0	0	0	0	0	0
ENSCHIG00000000761	0	0	0	0	0	0
ENSCHIG00000000762	3.98163	14.3361	15.5798	14.4161	40.7889	31.0374
ENSCHIG00000000763	0	0	0	0	0	0
ENSCHIG00000000764	0	0	0	0	0	0
ENSCHIG00000000765	0	0	0	0	0	0
ENSCHIG00000000766	69.8776	8.38663	0	56.2229	44.7403	71.3305
ENSCHIG00000000767	0	0	0	17.9435	0	16.5564
ENSCHIG00000000768	0	0	0	0	0	0
ENSCHIG00000000769	0	0	0	0	0	0
ENSCHIG00000000770	0	0	0	0	0	0
ENSCHIG00000000771	0	0	0	0	0	0
ENSCHIG00000000772	40.034	26.2082	9.49395	17.5697	14.7581	24.9927
ENSCHIG00000000773	0	0	0	0	0	0
ENSCHIG00000000774	0	0	0	0	0	0
ENSCHIG00000000775	0	0	0	0	0	0
ENSCHIG00000000776	0	0	0	0	0	0
ENSCHIG00000000777	1052.48	1379.13	1701.32	2342.62	1789.61	1441.02
ENSCHIG00000000778	0	0	0	0	0	0
ENSCHIG00000000779	0	0	0	0	0	0
ENSCHIG00000000780	0	0	0	0	0	0
ENSCHIG00000000781	99.5711	15.3648	0	51.5019	0	47.5207
ENSCHIG00000000782	0	0	0	0	0	0
ENSCHIG00000000783	0	0	0	0	0	0
ENSCHIG00000000784	0	0	0	0	0	0
ENSCHIG00000000785	1.84131	0	0	0	0	6.15139
ENSCHIG00000000786	0	0	0	0	0	0
ENSCHIG00000000787	0	0	0	0	0	0
ENSCHIG00000000788	0	0	0	0	0	0
ENSCHIG00000000789	0	0	0	0	0	0
ENSCHIG00000000790	0	0	0	0	0	0
ENSCHIG00000000791	0	0	0	0	0	0
ENSCHIG00000000792	0	0	0	0	0	0
ENSCHIG00000000793	0	0	0	0	0	0
ENSCHIG00000000794	0	0	0	0	0	0
ENSCHIG00000000795	0	0	0	0	0	0
ENSCHIG00000000796	0	0	0	0	0	0
ENSCHIG00000000797	0	0	0	0	0	0
ENSCHIG00000000798	0	0	0	0	0	0
ENSCHIG00000000799	0	0	0	0	0	0
ENSCHIG00000000800	0	0	0	0	0	0
ENSCHIG00000000801	0	0	0	0	0	0
ENSCHIG00000000802	0	0	0	0	0	0
ENSCHIG00000000803	0	8.12702	4.41603	0	0	0
ENSCHIG00000000804	8.62686	0	6.75125	0	0	0
ENSCHIG00000000805	0	0	0	0	0	0
ENSCHIG00000000806	0	0	0	0	0	0
ENSCHIG00000000807	0.804115	5.21148	5.66359	0	3.08909	13.4318
ENSCHIG00000000808	0	0	0	0	0	0
ENSCHIG00000000809	0	0	0	0	0	0
ENSCHIG00000000810	170.535	80.8711	19.5304	26.3545	11.984	34.7389
ENSCHIG00000000811	9.37954	6.75433	0	0	9.00812	0
ENSCHIG00000000812	0	0	0	0	0	0
ENSCHIG00000000813	0	0	0	0	0	0
ENSCHIG00000000814	0	0	0	0	0	0
ENSCHIG00000000815	0	0	0	0	0	0
ENSCHIG00000000816	0	0	0	0	0	0
ENSCHIG00000000817	0	0	0	0	0	0
ENSCHIG00000000818	0	0	0	0	0	0
ENSCHIG00000000819	0	0	0	0	0.785607	0
ENSCHIG00000000820	0	0	0	0	0	0
ENSCHIG00000000821	0	0	0	0	0	0
ENSCHIG00000000822	0	0	0	0	0	0
ENSCHIG00000000823	0	0	0	0	0	0
ENSCHIG00000000824	0	0	0	0	0	0
ENSCHIG00000000825	0	0	0	0	0	0
ENSCHIG00000000826	0	0	0	0	0	0
ENSCHIG00000000827	0	0	0	0	0	0
ENSCHIG00000000828	0	0	0	0	0	0
ENSCHIG00000000829	0	0	0	0	0	0
ENSCHIG00000000830	0	0	0	0	0	0
ENSCHIG00000000831	0	0	0	0	0	0
ENSCHIG00000000832	0	0	0	0	0	0
ENSCHIG00000000833	0	0	0	0	0	0
ENSCHIG00000000834	6.09619	0	0	5.51806	0	7.63725
ENSCHIG00000000835	0	0	0	0	0	0
ENSCHIG00000000836	0	0	0	0	0	0
ENSCHIG00000000837	0	0	0	0	0	0
ENSCHIG00000000838	0	0	0	0	0	0
ENSCHIG00000000839	2.82905	0	0	0	0	0
ENSCHIG00000000840	0	0	0	0	0	0
ENSCHIG00000000841	0	0	0	32.4363	0	0
ENSCHIG00000000842	0	0	0	0	0	0
ENSCHIG00000000843	0	0	0	0	0	0
ENSCHIG00000000844	0	0	0	0	0	0
ENSCHIG00000000845	0	0	0	0	0	0
ENSCHIG00000000846	0	0	0	0	0	0
ENSCHIG00000000847	0	0	0	0	0	0
ENSCHIG00000000848	0	0	0	0	0	0
ENSCHIG00000000849	0	0	0	0	0	0
ENSCHIG00000000850	22.7914	0	0	6.14511	3.72577	17.0102
ENSCHIG00000000851	0	0	0	0	0	0
ENSCHIG00000000852	0	1.91209	0	0	0	0
ENSCHIG00000000853	2.64688	0	0	0	0	0
ENSCHIG00000000854	0	0	0	0	0	0
ENSCHIG00000000855	14.0609	4.33947	0	10.0001	0	8.38826
ENSCHIG00000000856	0	0	0	0	0	0
ENSCHIG00000000857	0	0	0	0	0	0
ENSCHIG00000000858	0	0	0	0	0	0
ENSCHIG00000000859	0	0	0	0	0	0
ENSCHIG00000000860	3.77972	0	0	0	0	0
ENSCHIG00000000861	0	0	0	0	0	0
ENSCHIG00000000862	0	0	0	0	0	0
ENSCHIG00000000863	0	0	0	0	0	0
ENSCHIG00000000864	0	0	0	0	0	0
ENSCHIG00000000865	0	0	0	0	0	0
ENSCHIG00000000866	63.3557	0	26.2489	13.4935	0	118.279
ENSCHIG00000000867	0	0	0	0	0	0
ENSCHIG00000000868	0	0	0	0	0	0
ENSCHIG00000000869	0	0	0	0	0	0
ENSCHIG00000000870	0	0	0	0	0	0
ENSCHIG00000000871	0	0	0	0	0	0
ENSCHIG00000000872	0	0	0	0	0	0
ENSCHIG00000000873	0	0	0	0	0	0
ENSCHIG00000000874	0	0	0	0	0	0
ENSCHIG00000000875	0	0	0	0	0	0
ENSCHIG00000000876	0	0	0	0	0	0
ENSCHIG00000000877	0	0	0	0	0	0
ENSCHIG00000000878	0	0	0	0	0	0
ENSCHIG00000000879	5.51302	0	0	0	5.29471	0
ENSCHIG00000000880	0	0	0	0	0	0
ENSCHIG00000000881	0	0	0	0	0	0
ENSCHIG00000000882	0	0	0	0	0	0
ENSCHIG00000000883	5.00915	21.6429	0	18.1364	0	16.7344
ENSCHIG00000000884	0	0	0	0	0	0
ENSCHIG00000000885	0	0	0	0	0	0
ENSCHIG00000000886	0	0	0	0	0	0
ENSCHIG00000000887	13.0126	8.43348	3.05504	2.35571	14.9968	2.17361
ENSCHIG00000000888	0	0	0	0	3.97103	0
ENSCHIG00000000889	0	0	0	0	0	0
ENSCHIG00000000890	0	0	0	0	0	0
ENSCHIG00000000891	0	0	0	0	0	0
ENSCHIG00000000892	0	0	0	71.2685	189.044	0
ENSCHIG00000000893	0	0	0	0	0	0
ENSCHIG00000000894	26.6327	2.87679	4.68953	7.23211	6.39452	2.22435
ENSCHIG00000000895	0	0	0.733537	0	0	0
ENSCHIG00000000896	0	0	0	0	0	0
ENSCHIG00000000897	0	0	0	0	0	0
ENSCHIG00000000898	0	0	0	0	0	0
ENSCHIG00000000899	0	0	0	0	0	0
ENSCHIG00000000900	0	0	0	0	0	0
ENSCHIG00000000901	0	0	0	0	0	0
ENSCHIG00000000902	0	0	2.48005	0	0	0
ENSCHIG00000000903	0	0	0	0	0	0
ENSCHIG00000000904	0	0	0	0	0	0
ENSCHIG00000000905	0	0	0	0	0	0
ENSCHIG00000000906	0	0	0	0	0	0
ENSCHIG00000000907	0	0	0	0	0	0
ENSCHIG00000000908	0	0	0	0	0	0
ENSCHIG00000000909	4.8951	0	5.74625	0	0	0
ENSCHIG00000000910	0	0	0	0	0	0
ENSCHIG00000000911	187.074	71.3194	51.671	159.372	42.2743	55.1445
ENSCHIG00000000912	0	0	0	0	0	0
ENSCHIG00000000913	0	0	0	0	0	0
ENSCHIG00000000914	0	0	0	0	0	0
ENSCHIG00000000915	0	0	0	0	0	0
ENSCHIG00000000916	0	0	0	0	0	0
ENSCHIG00000000917	0	0	0	0	0	0
ENSCHIG00000000918	0	0	0	0	0	0
ENSCHIG00000000919	0	0	0	0	0	0
ENSCHIG00000000920	2.71599	0	0	0.427551	0	0.789
ENSCHIG00000000921	1.37368	0	0	3.10853	0	2.29458
ENSCHIG00000000922	0	0	0	0	0	0
ENSCHIG00000000923	0	0	0	0	0	0
ENSCHIG00000000924	0	0	0	0	0	0
ENSCHIG00000000925	0	0	0	0	0	0
ENSCHIG00000000926	0	0	0	0	0	0
ENSCHIG00000000927	0	0	0	0	0	0
ENSCHIG00000000928	31.5237	317.809	370.05	38.0456	201.836	70.2091
ENSCHIG00000000929	0	0	0	0	0	0
ENSCHIG00000000930	0	0	0	0	0	0
ENSCHIG00000000931	0	0	0	0	0	0
ENSCHIG00000000932	0	0	0	0	0	0
ENSCHIG00000000933	0	0	0	0	0	0
ENSCHIG00000000934	0	0	0	0	0	0
ENSCHIG00000000935	0.574888	1.24195	0	2.08147	0	0.960285
ENSCHIG00000000936	6.86945	4.94678	3.58395	2.76355	7.33047	0
ENSCHIG00000000937	0	0	0	0	0	0
ENSCHIG00000000938	0	0	0	0	0	0
ENSCHIG00000000939	0	0	30.9539	0	0	0
ENSCHIG00000000940	0	0	0	0	0	0
ENSCHIG00000000941	0	0	0	0	0	0
ENSCHIG00000000942	0	0	0	0	0	0
ENSCHIG00000000943	0	0	0	0	0	0
ENSCHIG00000000944	0	0	0	0	0.902023	0
ENSCHIG00000000945	7.30337	0	2.4495	0	2.00405	2.61417
ENSCHIG00000000946	2.05221	0	0	18.5759	0	0
ENSCHIG00000000947	0	0	0	1.01771	0	0
ENSCHIG00000000948	0	0	0	0	0	0
ENSCHIG00000000949	0	0	0	0	0	0
ENSCHIG00000000950	0	0	0	0	0	0
ENSCHIG00000000951	0	0	0	0	0	0
ENSCHIG00000000952	0	0	0	0	0	0
ENSCHIG00000000953	0	0	0	0	0	0
ENSCHIG00000000954	0	0	0	0	0	0
ENSCHIG00000000955	0	0	0	0	0	0
ENSCHIG00000000956	0	0	0	0	0	0
ENSCHIG00000000957	0	0	0	0	0	0
ENSCHIG00000000958	0	0	0	0	0	0
ENSCHIG00000000959	0	0	0	0	0	0
ENSCHIG00000000960	0	0	0	0	0	0
ENSCHIG00000000961	0	0	0	0	0	0
ENSCHIG00000000962	0	0	0	0	0	0
ENSCHIG00000000963	0	0	0	0	0	0
ENSCHIG00000000964	0	0	0	0	0	0
ENSCHIG00000000965	0	0	0	0	0	0
ENSCHIG00000000966	32.5012	0	0	107.87	62.4284	108.579
ENSCHIG00000000967	0	0	0	0	0	0
ENSCHIG00000000968	0	0	0	0	0	0
ENSCHIG00000000969	0	0	0	0	0	0
ENSCHIG00000000970	0	0	0	0	0	0
ENSCHIG00000000971	0	0	0	0	0	0
ENSCHIG00000000972	0	0	0	0	0	0
ENSCHIG00000000973	0	0	0	0	0	0
ENSCHIG00000000974	0	0	0	0	0	0
ENSCHIG00000000975	0	0	0	0	0	0
ENSCHIG00000000976	0	0	0	0	0	0
ENSCHIG00000000977	7.39445	0	1.73604	0	0	0
ENSCHIG00000000978	0	0	0	0	0	0
ENSCHIG00000000979	4.80385	0	5.20536	2.67587	2.12937	1.23451
ENSCHIG00000000980	0	0	0	0	0	0
ENSCHIG00000000981	0	0	0	0	0	0
ENSCHIG00000000982	0	0	0	0	0	0
ENSCHIG00000000983	0	0	0	0	0	0
ENSCHIG00000000984	0	0	0	0	0	0
ENSCHIG00000000985	0	0	0	0	0	0
ENSCHIG00000000986	0	0	0	0	0	0
ENSCHIG00000000987	0	0	0	0	0	0
ENSCHIG00000000988	0	0	0	0	0	0
ENSCHIG00000000989	21.1169	12.4417	12.0187	2.31688	11.0622	4.27555
ENSCHIG00000000990	0.389507	4.20734	4.57234	9.87192	1.49633	1.95188
ENSCHIG00000000991	0	0	0	0	0	0
ENSCHIG00000000992	8.49059	11.0055	71.7618	6.14831	26.094	11.3461
ENSCHIG00000000993	0	0	0	0	0	0
ENSCHIG00000000994	0	0	0	0	0	0
ENSCHIG00000000995	0	0	0	0	0	0
ENSCHIG00000000996	33.5077	82.9447	119.641	113.738	139.45	62.9672
ENSCHIG00000000997	0	12.8842	2.33365	0	0	0
ENSCHIG00000000998	0	0	0	0	0	0
ENSCHIG00000000999	0	0	0	0	0	0
ENSCHIG00000001000	0	0	0	0	0	0
ENSCHIG00000001001	0	0	0	0	0	0
ENSCHIG00000001002	0	0	0	0	2.71428	0
ENSCHIG00000001003	0	0	0	0	0	0
ENSCHIG00000001004	0	0	0	0	0	0
ENSCHIG00000001005	0	0	0	0	0	0
ENSCHIG00000001006	0	0	0	0	0	0
ENSCHIG00000001007	0	0	0	0	0	0
ENSCHIG00000001008	0	0	0	0	0	0
ENSCHIG00000001009	0	0	0	0	0	0
ENSCHIG00000001010	0	0	0	0	0	0
ENSCHIG00000001011	0	0	0	0	0	0
ENSCHIG00000001012	0	0	0	0	0	0
ENSCHIG00000001013	0	0	0	0	0	0
ENSCHIG00000001014	7.1999	5.55508	2.4148	0	1.48174	5.58379
ENSCHIG00000001015	0	0	0	0	0	0
ENSCHIG00000001016	0	0	0	0	0	0
ENSCHIG00000001017	0	0	0	0	0	0
ENSCHIG00000001018	0	0	0	0	0	0
ENSCHIG00000001019	1.0216	0	0	3.69888	0	0
ENSCHIG00000001020	0	0	0	0	0	0
ENSCHIG00000001021	0	0	0	0	0	0
ENSCHIG00000001022	30.0549	0	17.6404	0	0	25.1016
ENSCHIG00000001023	0	0	0	0	0	0
ENSCHIG00000001024	0.672061	7.25941	0	1.82498	0	2.24521
ENSCHIG00000001025	7.00527	0	0	0	0	0
ENSCHIG00000001026	0	0	0	0	0	0
ENSCHIG00000001027	0.789577	0	0	0	0	0
ENSCHIG00000001028	0	0	0	0	0	0
ENSCHIG00000001029	0	0	0	0	0	0
ENSCHIG00000001030	0	0	0	0	0	0
ENSCHIG00000001031	0	0	0	0	0	0
ENSCHIG00000001032	0	0	0	0	0	0
ENSCHIG00000001033	2.61714	22.6156	18.4332	14.2137	50.27	0
ENSCHIG00000001034	0	0	0	0	0	0
ENSCHIG00000001035	0	0	0	0	0	0
ENSCHIG00000001036	0	0	0	0	0	0
ENSCHIG00000001037	0	0	0	0	0	0
ENSCHIG00000001038	0	0	0	0	0	0
ENSCHIG00000001039	0	0	0	0	0	0
ENSCHIG00000001040	0	0	0	0	0	0
ENSCHIG00000001041	0	0	0	0	0	0
ENSCHIG00000001042	0	0	0	0	0	0
ENSCHIG00000001043	0	0	0	0	0	0
ENSCHIG00000001044	0	0	0	0	0	0
ENSCHIG00000001045	0	0	0	0	0	0
ENSCHIG00000001046	0	0	0	0	0	0
ENSCHIG00000001047	0	0	0	0	0	0
ENSCHIG00000001048	0	0	0	0	0	0
ENSCHIG00000001049	0	0	0	0	0	0
ENSCHIG00000001050	0	0	0	0	0	0
ENSCHIG00000001051	0	0	0	0	0	0
ENSCHIG00000001052	0	0	0	0	0	0
ENSCHIG00000001053	1.36613	0	0	12.3657	5.24813	2.28197
ENSCHIG00000001054	0	0	0	0	0	0
ENSCHIG00000001055	0	0	0	0	0	0
ENSCHIG00000001056	0	0	0	0	0	0
ENSCHIG00000001057	0	0	0	0	0	0
ENSCHIG00000001058	0	0	0	0	0	0
ENSCHIG00000001059	0	0	0	0	0	0
ENSCHIG00000001060	0	0	0	0	0	0
ENSCHIG00000001061	0	0	0	0	0	0
ENSCHIG00000001062	0	0	0	0	0	0
ENSCHIG00000001063	0	0	0	0	0	0
ENSCHIG00000001064	0	0	0	0	0	0
ENSCHIG00000001065	0	0	0	0	0	0
ENSCHIG00000001066	0	0	0	0	0	0
ENSCHIG00000001067	0	0	0	0	0	0
ENSCHIG00000001068	0	0	0	0	0	0
ENSCHIG00000001069	0	0	0	0	0	0
ENSCHIG00000001070	0	0	0	0	0	0
ENSCHIG00000001071	1.14179	0	0	0	0	0.953616
ENSCHIG00000001072	0	0	0	0	0	0
ENSCHIG00000001073	0	0	0	0	0	33.1128
ENSCHIG00000001074	0	0	0	0	0	0
ENSCHIG00000001075	0	0	0	0	0	0
ENSCHIG00000001076	0	0	0	0	0	0
ENSCHIG00000001077	0	0	0	0	0	0
ENSCHIG00000001078	0	0	0	0	0	0
ENSCHIG00000001079	0	0	0	0	0	0
ENSCHIG00000001080	0	0	0	0	0	0
ENSCHIG00000001081	0	0	0	0	0	0
ENSCHIG00000001082	0	0	0	1.50061	0	0
ENSCHIG00000001083	0	0	0	0	0	0
ENSCHIG00000001084	0	0	0	0	0	0
ENSCHIG00000001085	2.11011	0	0.309626	0	0	0.881175
ENSCHIG00000001086	0.218197	0	0	0.395009	0	0
ENSCHIG00000001087	0	0	0	0	0	0
ENSCHIG00000001088	0	0	0	0	0	0
ENSCHIG00000001089	0	0	0	0	0	0
ENSCHIG00000001090	0	0	0	0	0	0
ENSCHIG00000001091	0	0	0	0	0	0
ENSCHIG00000001092	0	0	0	0	0	0
ENSCHIG00000001093	0	0	0	0	0	0
ENSCHIG00000001094	0.872516	0	0	0	2.09491	0
ENSCHIG00000001095	0	0	0	0	0	0
ENSCHIG00000001096	0	0	0	0	0	0
ENSCHIG00000001097	6.54591	28.2828	10.2455	5.92513	12.5734	20.046
ENSCHIG00000001098	0	0	0	0	0	0
ENSCHIG00000001099	0	0	0	0	0	0
ENSCHIG00000001100	0	0	0	0	0	0
ENSCHIG00000001101	0	0	0	0	0	0
ENSCHIG00000001102	1.25538	0	0	0	0.602834	0
ENSCHIG00000001103	0	0	0	0	0	0
ENSCHIG00000001104	0	0	0	0	0	0
ENSCHIG00000001105	0	0	0	0	0	0
ENSCHIG00000001106	0	0	0	0	0	0
ENSCHIG00000001107	10.5875	38.121	91.1419	63.8897	54.2307	41.2656
ENSCHIG00000001108	0	0	0	0	0	0
ENSCHIG00000001109	0.992579	2.14431	2.33033	0	3.8131	4.14498
ENSCHIG00000001110	0	0	0	0	0	0
ENSCHIG00000001111	0	0	0	25.3003	0	0
ENSCHIG00000001112	0	0	0	0	0	0
ENSCHIG00000001113	0	0	0	0	0	0
ENSCHIG00000001114	0	0	0	0	0	0
ENSCHIG00000001115	0	0	0	0	0	0
ENSCHIG00000001116	0	0	0	0	0	0
ENSCHIG00000001117	0	0	0	0	0	0
ENSCHIG00000001118	0.616476	0	0	1.11603	0	0
ENSCHIG00000001119	0	0	0	0	0	0
ENSCHIG00000001120	0	0	0	0	0	0
ENSCHIG00000001121	0	0	0	0	0	0
ENSCHIG00000001122	0	0	0	0	0	0
ENSCHIG00000001123	0	0	0	0	0	0
ENSCHIG00000001124	0	0	0	0	0	0
ENSCHIG00000001125	0	0	0	0	0	0
ENSCHIG00000001126	0	0	0	0	0	0
ENSCHIG00000001127	0	0	0	0	0	0
ENSCHIG00000001128	0	0	0	0	0	0
ENSCHIG00000001129	0	0	0	0	0	0
ENSCHIG00000001130	0	11.6234	0	0	0	0
ENSCHIG00000001131	0	0	0	0	0	0
ENSCHIG00000001132	0	0	0	0	0	0
ENSCHIG00000001133	11.4923	0	4.23232	4.89526	0.865663	3.38763
ENSCHIG00000001134	0	0	0	0	0	0
ENSCHIG00000001135	0	0	0	0	0	0
ENSCHIG00000001136	0	0	0	0	0	0
ENSCHIG00000001137	0	0	0	0	0	0
ENSCHIG00000001138	120.942	53.2228	31.5491	141.909	47.3215	157.127
ENSCHIG00000001139	0	0	0	0	0	0
ENSCHIG00000001140	0	0	0	0	0	0
ENSCHIG00000001141	0	0	0	0	0	0
ENSCHIG00000001142	0	0	0	0	0	0
ENSCHIG00000001143	0	0	0	0	0	0
ENSCHIG00000001144	6.3381	0	0	2.86852	22.8267	7.94031
ENSCHIG00000001145	0	0	0	0	0	0
ENSCHIG00000001146	0	0	0	0	0	0
ENSCHIG00000001147	13.5685	0	0	0	17.3749	7.55486
ENSCHIG00000001148	0	0	0	0	0	0
ENSCHIG00000001149	6.3417	6.85011	16.7498	25.8313	0	5.29655
ENSCHIG00000001150	0	0	0	0	0	0
ENSCHIG00000001151	0	0	0	0	0	0
ENSCHIG00000001152	0	0	0	0	0	0
ENSCHIG00000001153	0	0	0	0	0	0
ENSCHIG00000001154	48.6507	4.6973	5.1048	9.84065	15.6617	14.0739
ENSCHIG00000001155	0	0	0	0	0	0
ENSCHIG00000001156	0	0	0	0	0	0
ENSCHIG00000001157	0	0	0	0	0	0
ENSCHIG00000001158	0	0	0	0	0	0
ENSCHIG00000001159	0	0	0	0	0	0
ENSCHIG00000001160	0	0	0	0	0	0
ENSCHIG00000001161	0	2.12619	0	0	0	0
ENSCHIG00000001162	0	0	0	0	0	0
ENSCHIG00000001163	43.0016	69.6735	0	19.4618	20.6494	89.7866
ENSCHIG00000001164	0	0	0	0	0	0
ENSCHIG00000001165	19.3889	0	0	0.702007	4.46907	3.2387
ENSCHIG00000001166	0	0	0	0	0	0
ENSCHIG00000001167	0	0	0	0	0	0
ENSCHIG00000001168	0	0	0	0	0	0
ENSCHIG00000001169	0	0	0	0	0	0
ENSCHIG00000001170	0	0	0	0	0	0
ENSCHIG00000001171	0	0	0	0	0	0
ENSCHIG00000001172	0	0	0	0	0	0
ENSCHIG00000001173	0	0	0	0	0	0
ENSCHIG00000001174	0	0	0	0	0	0
ENSCHIG00000001175	0	0.959996	0	0	0	1.48455
ENSCHIG00000001176	0	0	0	0	0	0
ENSCHIG00000001177	0	0	0	0	0	0
ENSCHIG00000001178	0	0	0	0	0	0
ENSCHIG00000001179	0	0	0	0	0	0
ENSCHIG00000001180	0	0	0	0	0	0
ENSCHIG00000001181	0	0	0	0	0	0
ENSCHIG00000001182	0	0	0	0	0	0
ENSCHIG00000001183	4.73947	5.11944	0	0	0	0
ENSCHIG00000001184	0	0	0	0	0	0
ENSCHIG00000001185	0	0	0	0	0	0
ENSCHIG00000001186	0	0	0	0	0	0
ENSCHIG00000001187	0	0	0	0	0	0
ENSCHIG00000001188	0	0	0	0	0	0
ENSCHIG00000001189	0	0	0	0	0	0
ENSCHIG00000001190	0	0	0	0	0	0
ENSCHIG00000001191	0	0	0	0	0	0
ENSCHIG00000001192	0	0	0	0	0	0
ENSCHIG00000001193	0	0	0	0	0	0
ENSCHIG00000001194	0	0	0	0.827348	0	0
ENSCHIG00000001195	0	0	0	0	0	0
ENSCHIG00000001196	4529.41	11640.2	10950.2	7712.02	6856.59	7172.11
ENSCHIG00000001197	0	0	0	0	0	0
ENSCHIG00000001198	0	0	0	0	0	0
ENSCHIG00000001199	0	0	0	0	0	0
ENSCHIG00000001200	14.634	0	0	0	0	0
ENSCHIG00000001201	0	0	0	0	0	0
ENSCHIG00000001202	0	0	0	0	0	0
ENSCHIG00000001203	0	0	0	0	0	0
ENSCHIG00000001204	16.8786	0	0	0	0	11.2775
ENSCHIG00000001205	2.43405	0	0	0	4.67533	2.0329
ENSCHIG00000001206	0	0	0	0	0	0
ENSCHIG00000001207	0	0	0	0	0	0
ENSCHIG00000001208	5.65353	0	0.884873	2.04695	2.17186	6.92529
ENSCHIG00000001209	0	0	0	0	0	0
ENSCHIG00000001210	0	0	0	0	0	0
ENSCHIG00000001211	0	0	0	23.6452	0	0
ENSCHIG00000001212	0	5.64334	0	0	0	0
ENSCHIG00000001213	0	0	0	0	0	0
ENSCHIG00000001214	0	0	0	0	0	0
ENSCHIG00000001215	0	0	0	0	0	0
ENSCHIG00000001216	0	0	0	0	0	0
ENSCHIG00000001217	1.24227	0	0	0	0	0
ENSCHIG00000001218	0	0	0	0	0	0
ENSCHIG00000001219	18.9713	4.55383	14.8466	3.81604	12.1467	0
ENSCHIG00000001220	0	0	0	0	0	0
ENSCHIG00000001221	0	0	0	0	0	0
ENSCHIG00000001222	0	0	0	0	0	0
ENSCHIG00000001223	0	0	0	0	0	0
ENSCHIG00000001224	4.04927	0	0	0.666412	1.76769	2.45958
ENSCHIG00000001225	0	0	0	0	0	0
ENSCHIG00000001226	0	0	0	0	0	0
ENSCHIG00000001227	0	0	0	0	0	0
ENSCHIG00000001228	0	0	0	0	0	0
ENSCHIG00000001229	0	0	0	0	0	0
ENSCHIG00000001230	0	0	0	0	0	0
ENSCHIG00000001231	0	0	0	0	0	0
ENSCHIG00000001232	0	0	0	0	0	0
ENSCHIG00000001233	0	0	0	0	0	0
ENSCHIG00000001234	0	0	0	0	0	0
ENSCHIG00000001235	0	0	0	0	0	0
ENSCHIG00000001236	0	0	0	0	0	0
ENSCHIG00000001237	0	0	0	0	0	0
ENSCHIG00000001238	0	0	0	0	0	0
ENSCHIG00000001239	0	0	0	0	0	0
ENSCHIG00000001240	0	0	0	0	0	0
ENSCHIG00000001241	0	0	0	0	0	0
ENSCHIG00000001242	0	0	0	0	0	0
ENSCHIG00000001243	0	0	0	0	0	0
ENSCHIG00000001244	0	0	0	0	0	0
ENSCHIG00000001245	0	0	0	0	0	0
ENSCHIG00000001246	0	0	0	0	0	0
ENSCHIG00000001247	0	0	0	0	0	0
ENSCHIG00000001248	0	0	0	0	0	0
ENSCHIG00000001249	0	0	0	0	0	0
ENSCHIG00000001250	0	0	0	0	0	0
ENSCHIG00000001251	0.957227	0	6.742	1.7329	1.83864	0
ENSCHIG00000001252	0	0	0	0	0	0
ENSCHIG00000001253	1.31596	0	0	0	0	4.39633
ENSCHIG00000001254	0	0	0	0	0	0
ENSCHIG00000001255	0	0	0	0	0	0
ENSCHIG00000001256	0	0	0	0	0	0
ENSCHIG00000001257	0	0	0	0	0	0
ENSCHIG00000001258	0	0	0	0	0	0
ENSCHIG00000001259	0	0	0	0	0	0
ENSCHIG00000001260	0	0	0	0	0	0
ENSCHIG00000001261	0	0	0	0	0	0
ENSCHIG00000001262	0	23.2245	0	58.3853	0	53.872
ENSCHIG00000001263	0	0	0	0	0	0
ENSCHIG00000001264	0	0	1.34803	0	0	0
ENSCHIG00000001265	9.64779	0	0	0	0	9.20888
ENSCHIG00000001266	0	0	0	0	0	0
ENSCHIG00000001267	0	0	0	0	0	0
ENSCHIG00000001268	0	0	0	0	0	0
ENSCHIG00000001269	25.6118	3.68868	6.01303	6.18212	13.1187	11.4084
ENSCHIG00000001270	0	0	0	0	0	0
ENSCHIG00000001271	0	0	0	0	0	0
ENSCHIG00000001272	0	0	0	0	0	0
ENSCHIG00000001273	0	28.7542	62.4973	0	0	0
ENSCHIG00000001274	0	0	0	0	0	0
ENSCHIG00000001275	0	0	0	0	0	0
ENSCHIG00000001276	0	0	0	0	0	0
ENSCHIG00000001277	0	0	0	0	0	0
ENSCHIG00000001278	0	0	0	0	0	0
ENSCHIG00000001279	0	0	0	0	0	0
ENSCHIG00000001280	0	0	0	0	0	0
ENSCHIG00000001281	0	0	0	0	0	0
ENSCHIG00000001282	0	0	0	0	0	0
ENSCHIG00000001283	0	0	0	0	0	0
ENSCHIG00000001284	0	0	0	0	0	0
ENSCHIG00000001285	0	0	0	0	0	0
ENSCHIG00000001286	0	0	0	0	0	0
ENSCHIG00000001287	0	0	0	0	0	0
ENSCHIG00000001288	0	0	0	0	0	0
ENSCHIG00000001289	0	0	0	0	0	0
ENSCHIG00000001290	0	0	0	0	0	0
ENSCHIG00000001291	0	0	0	0	0	0
ENSCHIG00000001292	0	0	0	0	0	0
ENSCHIG00000001293	0	0	0	0	0	0
ENSCHIG00000001294	0	0	0	0	0	0
ENSCHIG00000001295	0	0	0	0	0	0
ENSCHIG00000001296	0	0	0	0	0	0
ENSCHIG00000001297	4.01403	2.89056	0	0	5.1401	0
ENSCHIG00000001298	0	0	0	0	0	0
ENSCHIG00000001299	0	0	0	0	0	0
ENSCHIG00000001300	0	0	0	0	0	0
ENSCHIG00000001301	0	0	0	0	0	0
ENSCHIG00000001302	0	0	0	0	0	0
ENSCHIG00000001303	0	0	0	0	0	0
ENSCHIG00000001304	0	0	0	0	0	0
ENSCHIG00000001305	0	0	0	0	0	0
ENSCHIG00000001306	0	0	0	0	0	0
ENSCHIG00000001307	0	0	0	0	0	0
ENSCHIG00000001308	33.3068	0	0	4.8237	0	11.127
ENSCHIG00000001309	13.4851	23.8357	20.1472	11.0966	7.06426	12.2866
ENSCHIG00000001310	0	0	0	0	0	0
ENSCHIG00000001311	0	0	0	0	0	0
ENSCHIG00000001312	0	0	0	0	0	0
ENSCHIG00000001313	0	0	0	0	0	0
ENSCHIG00000001314	0	0	0	0	0	0
ENSCHIG00000001315	0	0	0	0	0	0
ENSCHIG00000001316	0	0	0	0	0	0
ENSCHIG00000001317	9.39905	15.0719	22.5217	8.59541	16.937	8.74024
ENSCHIG00000001318	0	0	0	0	0	0
ENSCHIG00000001319	0	0	0	0	0	0
ENSCHIG00000001320	0	0	0	3.3159	1.75912	1.52979
ENSCHIG00000001321	0	0	0	0	0	0
ENSCHIG00000001322	0	1.60339	0	0	0	0
ENSCHIG00000001323	0	0	0	0	0	0
ENSCHIG00000001324	0	0	0	0	0	0
ENSCHIG00000001325	0	0	0	0	0	0
ENSCHIG00000001326	0	0	0	0	0	0
ENSCHIG00000001327	0	0	0	0	0	0
ENSCHIG00000001328	0	0	0	0	0	0
ENSCHIG00000001329	5.17612	0	0	0	1.98846	6.9169
ENSCHIG00000001330	0	0	0	0	0	0
ENSCHIG00000001331	0	0	0	0	0	0
ENSCHIG00000001332	0	0	0	0	0	0
ENSCHIG00000001333	0	0	0	0	0	0
ENSCHIG00000001334	0	0	0	0	0	0
ENSCHIG00000001335	0	0	0	0	0	0
ENSCHIG00000001336	0	0	0	0	0	0
ENSCHIG00000001337	0	0	0	0	0	0
ENSCHIG00000001338	0	0	0	0	0	0
ENSCHIG00000001339	0	0	0	0	0	0
ENSCHIG00000001340	0	0	0	0	0	0
ENSCHIG00000001341	0	0	0	0	0	0
ENSCHIG00000001342	0	0	0	0	0	0
ENSCHIG00000001343	0	0	0	0	0	0
ENSCHIG00000001344	0	0	0	0	0	0
ENSCHIG00000001345	0	0	0	0	0	0
ENSCHIG00000001346	0	0	0	0	0	0
ENSCHIG00000001347	0	0	0	0	0	0
ENSCHIG00000001348	0	0	0	0	0	0
ENSCHIG00000001349	10.8747	12.699	12.4206	3.19247	7.90365	6.87326
ENSCHIG00000001350	0	0	0	0	0	0
ENSCHIG00000001351	0	0	0	0	0	0
ENSCHIG00000001352	0	0	0	0	0	0
ENSCHIG00000001353	0	0	0	0	0	0
ENSCHIG00000001354	0	0	0	0	0	0
ENSCHIG00000001355	0	0	0	0	0	0
ENSCHIG00000001356	0	0	2.12645	0	0	0
ENSCHIG00000001357	0	0	0	0	0	0.346461
ENSCHIG00000001358	0	0	0	0	0	0
ENSCHIG00000001359	0	0	1.25425	0	0	0
ENSCHIG00000001360	0	0	0	0	0	0
ENSCHIG00000001361	0	0	0	0	0	0
ENSCHIG00000001362	51.7612	186.37	283.553	593.464	298.269	230.563
ENSCHIG00000001363	0	0	0	0	0	0
ENSCHIG00000001364	0	0	0	0	0	0
ENSCHIG00000001365	0	0	0	0	0	0
ENSCHIG00000001366	0	0	0	0	0	0
ENSCHIG00000001367	0	0	0	0	0	0
ENSCHIG00000001368	0	0	0	0	0	0
ENSCHIG00000001369	38.0438	0	0	8.10258	0	0
ENSCHIG00000001370	0	0	0	0	0	0
ENSCHIG00000001371	0	0	0	0	0	0
ENSCHIG00000001372	0	0	0	0	0	0
ENSCHIG00000001373	0	0	0	0	0	0
ENSCHIG00000001374	2.66963	0	0	0	6.40979	2.78707
ENSCHIG00000001375	0	0	0	0	0	0
ENSCHIG00000001376	0	0	0	0	0	0
ENSCHIG00000001377	0	0	0	0	0	0
ENSCHIG00000001378	0	0	0	0	0	0
ENSCHIG00000001379	0	0	0	0	0	0
ENSCHIG00000001380	0	0	0	0	0	0
ENSCHIG00000001381	0	0	0	0	0	0
ENSCHIG00000001382	10.7124	16.0216	23.2154	17.9012	36.4043	38.5405
ENSCHIG00000001383	0	0	0	0	0	0
ENSCHIG00000001384	0	0	0	0	0	0
ENSCHIG00000001385	0	0	0	0	0	0
ENSCHIG00000001386	0	0	0	0	0	0
ENSCHIG00000001387	0	0	0	0	0	0
ENSCHIG00000001388	0	0	0	0	0	0
ENSCHIG00000001389	0	0	0	0	0	0
ENSCHIG00000001390	0	0	0	0	0	0
ENSCHIG00000001391	0	0	0	0	0	0
ENSCHIG00000001392	0	0	0	0	0	0
ENSCHIG00000001393	0	0	0	0	0	0
ENSCHIG00000001394	0	0	0	0	0	0
ENSCHIG00000001395	0	0	0	0	0	0
ENSCHIG00000001396	0	0	0	0	0	0
ENSCHIG00000001397	6.97033	0	0	0	0	0
ENSCHIG00000001398	0	0	0	0	0	0
ENSCHIG00000001399	0	0	0	0	0	0
ENSCHIG00000001400	69.0149	112.582	169.47	170.836	159.618	156.454
ENSCHIG00000001401	0	0	0	0	0	0
ENSCHIG00000001402	0	0	0	0	0	0
ENSCHIG00000001403	64.5024	0	0	155.694	61.9481	107.744
ENSCHIG00000001404	0	0	0	0	0	0
ENSCHIG00000001405	0	0	0	0	0	0
ENSCHIG00000001406	0	0	0	0	0	0
ENSCHIG00000001407	0	0	0	0	0	0
ENSCHIG00000001408	0	0	0	0	0	0
ENSCHIG00000001409	0	0	0	0	0	0
ENSCHIG00000001410	0	0	0	0	0	0
ENSCHIG00000001411	0	0	0	0	0	0
ENSCHIG00000001412	0	0	0	0	0	0
ENSCHIG00000001413	0	0	0	0	0	0
ENSCHIG00000001414	0	0	0	0	0	0
ENSCHIG00000001415	0	0	0	0	0	0
ENSCHIG00000001416	0	0	0	0	0	0
ENSCHIG00000001417	0	0	0	0	0	0
ENSCHIG00000001418	0	0	0	0	0	0
ENSCHIG00000001419	18.634	0	0	0	13.4221	0
ENSCHIG00000001420	0	0	0	0	0	0
ENSCHIG00000001421	314.901	470.221	696.837	534.254	512.559	433.46
ENSCHIG00000001422	0	0	0	0	0	0
ENSCHIG00000001423	0	0	0	0	0	0
ENSCHIG00000001424	0	0	0	0	0	0
ENSCHIG00000001425	0	0	0	0	0	0
ENSCHIG00000001426	0	0	0	0	0	0
ENSCHIG00000001427	0	0	0	0	0	0
ENSCHIG00000001428	0	0	0	0	0	0
ENSCHIG00000001429	0	0	0	0	0	0
ENSCHIG00000001430	0	0	0	0	0	0
ENSCHIG00000001431	0	0	0	0	0	0
ENSCHIG00000001432	190.348	0	0	36.2729	0	58.5705
ENSCHIG00000001433	0	0	0	0	0	0
ENSCHIG00000001434	0	0	0	0	0	0
ENSCHIG00000001435	0	0	0	0	0	0
ENSCHIG00000001436	0	0	0	0	0.877548	0
ENSCHIG00000001437	0	0	0	0	0	0
ENSCHIG00000001438	0	0	0	0	0	0
ENSCHIG00000001439	0	0	0	0	0	0
ENSCHIG00000001440	0	0	0	0	0	0
ENSCHIG00000001441	233.942	96.6843	200.592	198.867	109.409	129.125
ENSCHIG00000001442	0	0	0	0	0	0
ENSCHIG00000001443	0	0	0	0	0	0
ENSCHIG00000001444	120.942	58.0613	126.197	316.254	232.306	157.127
ENSCHIG00000001445	0	0	0	0	0	0
ENSCHIG00000001446	0	0	0	0	0	0
ENSCHIG00000001447	0	0	0	0	0	0
ENSCHIG00000001448	0	0	0	0	0	0
ENSCHIG00000001449	0	0	0	0	0	0
ENSCHIG00000001450	0	0	0	0	0	0
ENSCHIG00000001451	1.10917	0	0	0	0	7.41096
ENSCHIG00000001452	0.63554	0	0	0	1.83112	4.24639
ENSCHIG00000001453	0	0	0	0	0	0
ENSCHIG00000001454	0	0	0	0	0	0
ENSCHIG00000001455	0	0	0	0	0	0
ENSCHIG00000001456	0	0	0	0	0	0
ENSCHIG00000001457	0	0	0	0	0	0
ENSCHIG00000001458	0	0	0	0	0	0
ENSCHIG00000001459	0	0	0	0	0	0
ENSCHIG00000001460	0	0	0	0	0	0
ENSCHIG00000001461	0	0	0	0	0	0
ENSCHIG00000001462	0	0	0	0	0	0
ENSCHIG00000001463	0	0	0	0	0	0
ENSCHIG00000001464	0	0	0	0	0	0
ENSCHIG00000001465	0	0	0	0	0	0
ENSCHIG00000001466	0	0	0	0	0	0
ENSCHIG00000001467	0	0	0	0	0	0
ENSCHIG00000001468	0	0	0	0	0	0
ENSCHIG00000001469	0	0	0	0	0	0
ENSCHIG00000001470	0	0	0	0	0	0
ENSCHIG00000001471	0	0	0	23.8682	0	0
ENSCHIG00000001472	0	0	0	0	0	0
ENSCHIG00000001473	0	0	0	0	0	0
ENSCHIG00000001474	0	0	0	0	0	0
ENSCHIG00000001475	0	0	0	0	0	0
ENSCHIG00000001476	0	0	0	0	0	0
ENSCHIG00000001477	0	0	0	0	0	0
ENSCHIG00000001478	0	0	0	0	0	0
ENSCHIG00000001479	0	0.819763	0.890879	0	1.45774	0.633845
ENSCHIG00000001480	7.55433	0	5.91191	0	0	0
ENSCHIG00000001481	0	0	0	0	0	0
ENSCHIG00000001482	10.4536	1.23182	3.12359	3.7849	7.66664	10.7944
ENSCHIG00000001483	0	0	0	0	0	0
ENSCHIG00000001484	4.38333	0	0	0	0	3.05077
ENSCHIG00000001485	0	0	0	0	0	0
ENSCHIG00000001486	0	0	0	0	0	0
ENSCHIG00000001487	0	0	0	0	0	0
ENSCHIG00000001488	0	0	0	0	0	0
ENSCHIG00000001489	0	0	0	0	0	0
ENSCHIG00000001490	0	0	0	0	0	0
ENSCHIG00000001491	0	0	0	0	0	0
ENSCHIG00000001492	0	0	0	0	0	0
ENSCHIG00000001493	0	0	0	0	0	0
ENSCHIG00000001494	0	0	0	0	0	0
ENSCHIG00000001495	0	0	0	0	0	0
ENSCHIG00000001496	0	0	0	0	0	0
ENSCHIG00000001497	0	0	0	0	0	0
ENSCHIG00000001498	0	0	0	0	0	0
ENSCHIG00000001499	0	0	0	0	0	0
ENSCHIG00000001500	0	0	0	0	0	0
ENSCHIG00000001501	0	0	0	0	0	0
ENSCHIG00000001502	0	0	0	0	21.3049	0
ENSCHIG00000001503	0	0	0	0	0	0
ENSCHIG00000001504	0	0	0	0	0	0
ENSCHIG00000001505	0	0	0	0	0	0
ENSCHIG00000001506	0	0	0	0	0	0
ENSCHIG00000001507	0	0	0	0	0	0
ENSCHIG00000001508	0	0	0	0	0	0
ENSCHIG00000001509	0	0	0	0	0	0
ENSCHIG00000001510	0.702287	6.06872	0	5.08549	0	0
ENSCHIG00000001511	0	0.671527	0	0	0	0
ENSCHIG00000001512	0	0.627298	0	0	0	0
ENSCHIG00000001513	3.42537	11.1	0	0	0	8.58255
ENSCHIG00000001514	0	0	0	0	0	0
ENSCHIG00000001515	41.2779	0	0	32.0257	5.66333	59.1001
ENSCHIG00000001516	0	0	0	0	0	0
ENSCHIG00000001517	0	0	0	0	0	0
ENSCHIG00000001518	0	0	0	0	0	0
ENSCHIG00000001519	0	0	0	0	0	0
ENSCHIG00000001520	0	0	0	0	0	0
ENSCHIG00000001521	5.09126	0	2.98826	0	0	0
ENSCHIG00000001522	0	0	0	0	0	0
ENSCHIG00000001523	0	0	0	0	0	0
ENSCHIG00000001524	0	0	0	0	0	0
ENSCHIG00000001525	0	0	0	0	0	0
ENSCHIG00000001526	0	0	0	0	0	0
ENSCHIG00000001527	0	0	0	0	0	0
ENSCHIG00000001528	0	0	0	0	0	0
ENSCHIG00000001529	0	0	0	0	0	0
ENSCHIG00000001530	0	0	0	0	0	0
ENSCHIG00000001531	0	0	0	0	0	0
ENSCHIG00000001532	7.39445	0	3.47207	2.67728	7.10164	1.23516
ENSCHIG00000001533	0	0	0	0	0	0
ENSCHIG00000001534	1.16463	0	0	0.843344	0.447403	0
ENSCHIG00000001535	0	0	0	0	0	0
ENSCHIG00000001536	0	0	0	0	0	0
ENSCHIG00000001537	0	0	0	0	0	0
ENSCHIG00000001538	2.51811	0	0	0	0	0
ENSCHIG00000001539	0	0	0	0	0	0
ENSCHIG00000001540	0	0	0	0	0	0
ENSCHIG00000001541	0	0	0	0	0	0
ENSCHIG00000001542	0	0	0	0	0	0
ENSCHIG00000001543	0	0	0	2.57379	0	0
ENSCHIG00000001544	0	0	0	0	0	0
ENSCHIG00000001545	0	0	0	0	0	0
ENSCHIG00000001546	0	0	0	0	0	0
ENSCHIG00000001547	0	0	0	0	0	0
ENSCHIG00000001548	0	0	0	0	0	0
ENSCHIG00000001549	0	0	0	0	0	0
ENSCHIG00000001550	0	0	0	0	0	0
ENSCHIG00000001551	0	0	0	0	0	0
ENSCHIG00000001552	0	0	0	0	0	0
ENSCHIG00000001553	0	0	0	0	0	0
ENSCHIG00000001554	0	0	0	0	0	0
ENSCHIG00000001555	0	0	0	0	0	0
ENSCHIG00000001556	0	0	0	0	0	0
ENSCHIG00000001557	207.823	30.6356	32.1452	115.082	91.1087	170.714
ENSCHIG00000001558	0	0	0	0	0	0
ENSCHIG00000001559	0	0	0	0	0	0
ENSCHIG00000001560	0	0	0	0	0	0
ENSCHIG00000001561	2.37275	0	2.78532	0	9.11518	0
ENSCHIG00000001562	0	0	0	0	0	0
ENSCHIG00000001563	0	0	0	0	0	0
ENSCHIG00000001564	0	0	0	0	0	0
ENSCHIG00000001565	1.03946	0	0	1.88176	0	1.7363
ENSCHIG00000001566	0	0	0	0	0	0
ENSCHIG00000001567	0	0	47.5523	0	0	0
ENSCHIG00000001568	0	0	0	0	0	0
ENSCHIG00000001569	0	0	0	0	0	0
ENSCHIG00000001570	10.2385	0	0	0	0	25.6533
ENSCHIG00000001571	0	0	0	0	0	0
ENSCHIG00000001572	0	0	0	0	0	0
ENSCHIG00000001573	0	0	0	0	0	0
ENSCHIG00000001574	0	0	0	0	0	0
ENSCHIG00000001575	0	0	0	0	0	0
ENSCHIG00000001576	0	0	0	0	0	0
ENSCHIG00000001577	0	0	0	0	0	0
ENSCHIG00000001578	0	0	0	0	0	0
ENSCHIG00000001579	0	0	0	0	0	0
ENSCHIG00000001580	0	0	0	0	0	0
ENSCHIG00000001581	0	0	0	0	0	0
ENSCHIG00000001582	0	0	0	0	0	0
ENSCHIG00000001583	0	0	0	0	0	0
ENSCHIG00000001584	0	0	0	0	0	0
ENSCHIG00000001585	0	0	0	0	0	0
ENSCHIG00000001586	0	0	0	0	0	0
ENSCHIG00000001587	0	0	0	0	0	0
ENSCHIG00000001588	0	0	0	0	0	0
ENSCHIG00000001589	0	0	0	0	0	0
ENSCHIG00000001590	0	0	0	0	0	0
ENSCHIG00000001591	0.537107	0.580167	0	0	0.515838	2.24294
ENSCHIG00000001592	0	0	0	0	0	0
ENSCHIG00000001593	0	0	0	0	0	0
ENSCHIG00000001594	8.9016	0	0	1.15106	2.4426	1.06208
ENSCHIG00000001595	59.4703	738.737	698.108	161.491	628.268	223.511
ENSCHIG00000001596	0	0	0	0	0	0
ENSCHIG00000001597	0	0	0	0	0	0
ENSCHIG00000001598	0	0	0	0	0	0
ENSCHIG00000001599	0	0	0	0	0	0
ENSCHIG00000001600	0	0	0	0	0	0
ENSCHIG00000001601	0	0	0	0	0	0
ENSCHIG00000001602	0	0	0	0	0	0
ENSCHIG00000001603	0	0	0	0	0	0
ENSCHIG00000001604	0.955264	4.12739	11.2136	0	7.33949	3.19132
ENSCHIG00000001605	0	0	0	0	0	0
ENSCHIG00000001606	0	0	0	0	0	0
ENSCHIG00000001607	0	0	0	0	0	0
ENSCHIG00000001608	0	0	0	0	0	0
ENSCHIG00000001609	0	0	0	0	0	0
ENSCHIG00000001610	0	0	0	0	0	0
ENSCHIG00000001611	0	0	0	0	0	0
ENSCHIG00000001612	0	0	0	0	0	0
ENSCHIG00000001613	0	0	0	0	0	0
ENSCHIG00000001614	0	0	0	0	0	0
ENSCHIG00000001615	0	0	0	0	0	0
ENSCHIG00000001616	0	0	0	0	0	0
ENSCHIG00000001617	0	0	0	0	0	0
ENSCHIG00000001618	2.32151	0	5.45035	11.2072	4.45917	6.46305
ENSCHIG00000001619	0	0	0	0	0	0
ENSCHIG00000001620	0	0	0	0	0	0
ENSCHIG00000001621	0	0	0	0	0	0
ENSCHIG00000001622	0	0	0	0	0	0
ENSCHIG00000001623	0	0	0	0	0	0
ENSCHIG00000001624	0	0	0	0	0	0
ENSCHIG00000001625	0	0	0	0	0	0
ENSCHIG00000001626	0	0	0	0	0	0
ENSCHIG00000001627	0	0	0	0	0	0
ENSCHIG00000001628	0	0	0	0	0	0
ENSCHIG00000001629	0	0	0	0	0	0
ENSCHIG00000001630	0	0	0	0	0	0
ENSCHIG00000001631	0	0	0	0	0	0
ENSCHIG00000001632	0	0	0	0	0	0
ENSCHIG00000001633	0	0	0	0	0	0
ENSCHIG00000001634	0	0	0	0	0	0
ENSCHIG00000001635	7.99458	0	0	0.904552	0	0
ENSCHIG00000001636	0	0	0	0	0	0
ENSCHIG00000001637	0.317625	0	0	0	1.22019	0
ENSCHIG00000001638	0	0	0	0	0	0
ENSCHIG00000001639	0	0	0	27.2046	0	0
ENSCHIG00000001640	0	0	0	0	0	0
ENSCHIG00000001641	0	0	0	0	0	0
ENSCHIG00000001642	0	0	0	0	0	0
ENSCHIG00000001643	0	0	0	0	0	0
ENSCHIG00000001644	0	0	0	0	0	0
ENSCHIG00000001645	0	0	0	0	0	0
ENSCHIG00000001646	0	0	0	0	0	0
ENSCHIG00000001647	0	0	0	0	0	0
ENSCHIG00000001648	0	0	0	0	0	0
ENSCHIG00000001649	0	0	0	0	0	0
ENSCHIG00000001650	0	0	0	0	0	0
ENSCHIG00000001651	0	0	0	0	0	0
ENSCHIG00000001652	0	0	0	0	0	0
ENSCHIG00000001653	0	0	0	0	0	0
ENSCHIG00000001654	0	0	0	0	0	0
ENSCHIG00000001655	0	0	0	0	0	0
ENSCHIG00000001656	0	0	0	0	0	0
ENSCHIG00000001657	0	0	0	0	0	0
ENSCHIG00000001658	0	0	0	0	0	0
ENSCHIG00000001659	0	0	0	0	0	0
ENSCHIG00000001660	0	0	0	0	0	0
ENSCHIG00000001661	0	0	0	0	0	0
ENSCHIG00000001662	0	0	0	0	0	0
ENSCHIG00000001663	0	0.591418	0	0	0	0.457287
ENSCHIG00000001664	0	0	0	0	0	0
ENSCHIG00000001665	0	0	0	0	0	0
ENSCHIG00000001666	0	0	0	0	0	0
ENSCHIG00000001667	10.6683	0	0	19.3132	0	0
ENSCHIG00000001668	0	0	0	0	0	0
ENSCHIG00000001669	0	0	0	0	0	0
ENSCHIG00000001670	0	0	0	0	0	0
ENSCHIG00000001671	1.79173	0	0	0	0	0
ENSCHIG00000001672	0.674169	1.45643	3.16557	4.88187	7.76967	7.88286
ENSCHIG00000001673	0	0	0	0	0	0
ENSCHIG00000001674	0	0	0	0	0	0
ENSCHIG00000001675	5.45919	0	0	0	0	9.11895
ENSCHIG00000001676	0	0	0	0	0	0
ENSCHIG00000001677	0	0	0	0	0	0
ENSCHIG00000001678	0	0	0	0	0	0
ENSCHIG00000001679	0	0	0	0	0	0
ENSCHIG00000001680	0	0	0	0	0	0
ENSCHIG00000001681	0	0	0	0	0	0
ENSCHIG00000001682	0	0	0	0	0	0
ENSCHIG00000001683	0	0	0	0	0	0
ENSCHIG00000001684	0	0	0	0	0	0.365902
ENSCHIG00000001685	0	0	0	0	0	0
ENSCHIG00000001686	0	3.11578	0	0	0	4.81827
ENSCHIG00000001687	0	0	0	0	0	0
ENSCHIG00000001688	0	0	0	0.54727	0	0
ENSCHIG00000001689	0.591431	0	0	2.14137	0	3.95168
ENSCHIG00000001690	0	0	0	0	0	0
ENSCHIG00000001691	0	0	0	0	0	0
ENSCHIG00000001692	0	0	0	6.48726	0	0
ENSCHIG00000001693	0	0	0	0	0	0
ENSCHIG00000001694	0	0	0	0	0	0
ENSCHIG00000001695	0	0	0	0	0	0
ENSCHIG00000001696	33.6759	0	316.251	60.9646	194.054	140.63
ENSCHIG00000001697	0	2.43483	0	0	0	0
ENSCHIG00000001698	0	0	0	0	0	0
ENSCHIG00000001699	180.329	1136.25	423.369	272.046	173.188	376.525
ENSCHIG00000001700	0	0	0	0	0	0
ENSCHIG00000001701	0	0	0	0	0	0
ENSCHIG00000001702	0	0	0	0	0	0
ENSCHIG00000001703	0	0	0	7.74499	0	0
ENSCHIG00000001704	0	0	0	0	0	0
ENSCHIG00000001705	0	0	0	0	0	0
ENSCHIG00000001706	0	0	0	0	0	0
ENSCHIG00000001707	0	0	0	0	0	0
ENSCHIG00000001708	0	0	0	0	0	0
ENSCHIG00000001709	0	0	0	0	0	0
ENSCHIG00000001710	0	0	0	0	0	0
ENSCHIG00000001711	0	0	0	0	0	0
ENSCHIG00000001712	0	0	0	0	0	0
ENSCHIG00000001713	0	0	0	0	0	0
ENSCHIG00000001714	0	0	0	0	0	0
ENSCHIG00000001715	0	0	0	0	0	0
ENSCHIG00000001716	0	0	0	0	0	0
ENSCHIG00000001717	0	0	0	0	0	0
ENSCHIG00000001718	0	0	0	0	0	0
ENSCHIG00000001719	0	0	0	0	0	0
ENSCHIG00000001720	0	0	0	0	0	0
ENSCHIG00000001721	0	0	0	0	0	0
ENSCHIG00000001722	0	0	0	0	0	0
ENSCHIG00000001723	0	0	0	0	0	0
ENSCHIG00000001724	0	0	0	0	0	0
ENSCHIG00000001725	0	0	0	0	0	0
ENSCHIG00000001726	0	0	0	0	0	0
ENSCHIG00000001727	0	0	0	0	0	0
ENSCHIG00000001728	0	0	0	0	0	0
ENSCHIG00000001729	0	0	0	0	0	0
ENSCHIG00000001730	0	0	0	0	0	0
ENSCHIG00000001731	0	0	0	0	0	0
ENSCHIG00000001732	0	0	0	0	0	0
ENSCHIG00000001733	2.78258	0	0	0	0	2.32399
ENSCHIG00000001734	29.4961	46.5268	54.9599	61.8735	48.5624	54.7443
ENSCHIG00000001735	0	0	0	0	0	0
ENSCHIG00000001736	0	0	0	0	0	0
ENSCHIG00000001737	0	0	0	0	0	0
ENSCHIG00000001738	0	0	0	0	0	0
ENSCHIG00000001739	0	0	0	0	0	0
ENSCHIG00000001740	0	0	0	0	0	0.334977
ENSCHIG00000001741	0	0	0	0	0	0
ENSCHIG00000001742	0	0	0	0	0	0
ENSCHIG00000001743	0	0	0	0	0	0
ENSCHIG00000001744	0	0	0	0	0	0
ENSCHIG00000001745	6.42553	0	7.54278	0	3.08554	10.7331
ENSCHIG00000001746	0	0	0	0	0	0
ENSCHIG00000001747	22.9483	19.8305	0	0	0	22.9995
ENSCHIG00000001748	0	0	0	0	0	0
ENSCHIG00000001749	0	0	0	0	0	0
ENSCHIG00000001750	1.48834	0	0	0	2.85881	0
ENSCHIG00000001751	0	0	0	0	0	0
ENSCHIG00000001752	0	0	0	0	0	0
ENSCHIG00000001753	610.425	1298.89	1266.11	751.947	709.674	820.317
ENSCHIG00000001754	0	0	0	0	0	0
ENSCHIG00000001755	0	0	0	0	0	0
ENSCHIG00000001756	2.1718	0	0	7.86335	0	0
ENSCHIG00000001757	0	0	0	0	0	0
ENSCHIG00000001758	0	0	0	0	0	0
ENSCHIG00000001759	0	0	0	0	0	0
ENSCHIG00000001760	0	0	0	0	0	0
ENSCHIG00000001761	0	0	0	0	0	0
ENSCHIG00000001762	0	0	0	0	0	0
ENSCHIG00000001763	0	0	0	0	0	0
ENSCHIG00000001764	0	0	0	0	0	0
ENSCHIG00000001765	0	0	0	5.47626	0	0
ENSCHIG00000001766	0	0	0	0	0	0
ENSCHIG00000001767	0	0	0	0	0	0
ENSCHIG00000001768	0	0	0	0	0	0
ENSCHIG00000001769	0	0	0	0	0	0
ENSCHIG00000001770	0	0	0	0	0	0
ENSCHIG00000001771	0	0	0	0	0	0
ENSCHIG00000001772	0	0	0	0	0	0
ENSCHIG00000001773	0	0	0	18.6032	78.9535	0
ENSCHIG00000001774	0	0	0	0	0	0
ENSCHIG00000001775	0	0	0	0	0	0
ENSCHIG00000001776	0	0	0	0	0	0
ENSCHIG00000001777	0	0	0	0	0	0
ENSCHIG00000001778	0.649118	0	0	1.17512	0	0
ENSCHIG00000001779	0	0	0	0	0	0
ENSCHIG00000001780	0	0	0	0	0	0
ENSCHIG00000001781	0	0	0	0	0	0
ENSCHIG00000001782	0	0	0	0	0	0
ENSCHIG00000001783	0	0	0	0	0	0
ENSCHIG00000001784	0	0	0	0	0	0
ENSCHIG00000001785	0	0	0	0	0	0
ENSCHIG00000001786	0	0	0	0	0	0
ENSCHIG00000001787	0	0	0	0	0	0
ENSCHIG00000001788	0	92.1889	0	19.3132	0	17.8202
ENSCHIG00000001789	0	0	0	0	0	0
ENSCHIG00000001790	0	0	0	0	0	0
ENSCHIG00000001791	0	0	0	0	0	0
ENSCHIG00000001792	0	0	0	0	0	0
ENSCHIG00000001793	0	0	0	0	0	0
ENSCHIG00000001794	0	0	0	0	0	0
ENSCHIG00000001795	0	0	0	0	0	0
ENSCHIG00000001796	0	0	0	0	0	0
ENSCHIG00000001797	0	0	0	0	0	0
ENSCHIG00000001798	0	0	0	0	0	0
ENSCHIG00000001799	77.5294	1.45643	6.33113	13.4252	24.6039	88.9637
ENSCHIG00000001800	0	0	0	0	0	0
ENSCHIG00000001801	0	0	0	0	0	0
ENSCHIG00000001802	0	0	0	0	0	0
ENSCHIG00000001803	0	0	0	0	0	0
ENSCHIG00000001804	0	0	0	0	0	0
ENSCHIG00000001805	0	0	0	0	0	0
ENSCHIG00000001806	0	0	0	0	0	0
ENSCHIG00000001807	0	0	0	0	0	0
ENSCHIG00000001808	0	0	0	0	0	0
ENSCHIG00000001809	0	0	0	0	0	0
ENSCHIG00000001810	0	0	0	0	0	0
ENSCHIG00000001811	0	0	0	0	0	0
ENSCHIG00000001812	0	0	0	0	0	0
ENSCHIG00000001813	0	0	0	0	0	0
ENSCHIG00000001814	0	0	0	0	0	0
ENSCHIG00000001815	1.33269	0	0	0.402103	0	0
ENSCHIG00000001816	166.375	28.7542	0	72.2866	76.6977	66.6986
ENSCHIG00000001817	0	0	0	0	0	0
ENSCHIG00000001818	0	0	0	0	0	0
ENSCHIG00000001819	0	0	0	0	0	0
ENSCHIG00000001820	0	0	16.6554	12.8428	13.6265	0
ENSCHIG00000001821	0	0	0	0	0	0
ENSCHIG00000001822	0	0	0	0	0	0
ENSCHIG00000001823	20.859	54.075	19.5887	15.1047	48.0792	90.5907
ENSCHIG00000001824	0	0	30.9539	0	0	44.0463
ENSCHIG00000001825	0	0	0	0	0	0
ENSCHIG00000001826	4.0497	0	0.950771	0	1.55573	2.70583
ENSCHIG00000001827	0	0	0	0	0	0
ENSCHIG00000001828	0	0	0	0	0	0
ENSCHIG00000001829	0	0	0	0	0	0
ENSCHIG00000001830	0	0	0	0	0	0
ENSCHIG00000001831	0	0	0	0	0	0
ENSCHIG00000001832	0	0	0	0	0	0
ENSCHIG00000001833	0	0	0	0	0	0
ENSCHIG00000001834	0	0	0	0	0.435358	0
ENSCHIG00000001835	0	0	0	0	0	0
ENSCHIG00000001836	0	0	0	0	0	0
ENSCHIG00000001837	0	0	0	0	0	0
ENSCHIG00000001838	2.41026	1.73566	0	0.363615	0	1.34202
ENSCHIG00000001839	0	0	0	0	0	0
ENSCHIG00000001840	0	0	0	0	0	0
ENSCHIG00000001841	0	0	0	0	0	0
ENSCHIG00000001842	0	0	0	0	0	0
ENSCHIG00000001843	0	0	0	0	0	0
ENSCHIG00000001844	0	0	0	0	0	0
ENSCHIG00000001845	0	0	0	0	0	0
ENSCHIG00000001846	0	0	0	0	0	0
ENSCHIG00000001847	0	0	0	0	0	0
ENSCHIG00000001848	0	0	0	0	0	0
ENSCHIG00000001849	1.34574	0	1.57973	0.609059	0	5.61977
ENSCHIG00000001850	0	0	0	0	0	0
ENSCHIG00000001851	14.3682	8.27741	6.74663	5.20226	15.6392	12.8003
ENSCHIG00000001852	0.854249	0	0	0	0	0
ENSCHIG00000001853	0	0	0	0	0	0
ENSCHIG00000001854	23.0917	0	0	0	0	0
ENSCHIG00000001855	0	0	0	0	0	0
ENSCHIG00000001856	0	0	0	0	0	0
ENSCHIG00000001857	0	0	0	0	0	0
ENSCHIG00000001858	0	0	154.769	47.7364	25.3247	0
ENSCHIG00000001859	0	0	0	0	0	0
ENSCHIG00000001860	0	0	0	0	0	0
ENSCHIG00000001861	0	0	0	0	0	0
ENSCHIG00000001862	0	0	0	0	0	0
ENSCHIG00000001863	0	0	0	0	0	0
ENSCHIG00000001864	0.817999	0	0	0.740425	1.57121	0
ENSCHIG00000001865	55.4753	1.53648	0	3.86264	2.73223	16.6322
ENSCHIG00000001866	0	0	0	0	0	0
ENSCHIG00000001867	0	0	0	0	0	0
ENSCHIG00000001868	0	0	0	0	0	0
ENSCHIG00000001869	0	0	0	0	40.9835	0
ENSCHIG00000001870	0	0	0	0	0	0
ENSCHIG00000001871	0	0	0	0	0	0
ENSCHIG00000001872	0	0	0	0	0	0
ENSCHIG00000001873	0	0	0	0	0	0
ENSCHIG00000001874	0	0	0	0	0	0
ENSCHIG00000001875	8.17282	0	0	3.69888	0	0
ENSCHIG00000001876	0	0	0	0	0	0
ENSCHIG00000001877	0	0	0	0	0	0
ENSCHIG00000001878	5.84444	1.57825	0	2.64509	2.8065	1.22031
ENSCHIG00000001879	0	0	0	0	0	0
ENSCHIG00000001880	0	0	0	0	0	0
ENSCHIG00000001881	0	0	0	0	0	0
ENSCHIG00000001882	0	1.74519	0	1.46245	0	0
ENSCHIG00000001883	10.6589	0	0	1.48432	6.29961	3.42395
ENSCHIG00000001884	0	0	0	0	0	0
ENSCHIG00000001885	0	0	0	0	0	0
ENSCHIG00000001886	0	0	0	0	0	0
ENSCHIG00000001887	0	0	0	0	0	0
ENSCHIG00000001888	0	0	0	0	0	0
ENSCHIG00000001889	0	0	0	0	0	0
ENSCHIG00000001890	0	0	0	0	0	0
ENSCHIG00000001891	0	0	0	0	0	0
ENSCHIG00000001892	0	0	0	0	0	0
ENSCHIG00000001893	0	0	0	0	0	0
ENSCHIG00000001894	0	0	0	0	0	0
ENSCHIG00000001895	11.4179	0	0	8.26808	0	30.5157
ENSCHIG00000001896	0	0	0	0	0	0
ENSCHIG00000001897	0	0	0	0	0	0
ENSCHIG00000001898	0	0	0	24.5634	0	0
ENSCHIG00000001899	0	0	0	0	0	0
ENSCHIG00000001900	0	0	0	0	0	0
ENSCHIG00000001901	0	0	0	0	0	0
ENSCHIG00000001902	0	0	0	0	0	0
ENSCHIG00000001903	0	0	0	0	0	0
ENSCHIG00000001904	0	0	18.5373	0	0	6.5945
ENSCHIG00000001905	21.4879	2.41149	0	3.53639	7.50437	19.5781
ENSCHIG00000001906	0.824676	0	0.645379	0	0	0.918353
ENSCHIG00000001907	0	0	0	0	0	0
ENSCHIG00000001908	4.30347	9.29696	12.6294	19.4768	12.3992	3.59423
ENSCHIG00000001909	0	32.4644	0	0	0	66.9377
ENSCHIG00000001910	0	0	0	0	0	0
ENSCHIG00000001911	0	0	0	0	0	0
ENSCHIG00000001912	0	0	0	0	0	0
ENSCHIG00000001913	0	0	0	0	0	0
ENSCHIG00000001914	0	0	0	0	0	0
ENSCHIG00000001915	0	0	0	0	0	0
ENSCHIG00000001916	0	0	0	0	0	0
ENSCHIG00000001917	0	0	0	0	0	0
ENSCHIG00000001918	0.931701	0	0	0	0	0
ENSCHIG00000001919	4.51795	0	0	0	5.78539	0
ENSCHIG00000001920	2.17095	2.345	8.91952	0	0	0
ENSCHIG00000001921	20.0418	0	0	3.53974	16.9009	22.0462
ENSCHIG00000001922	10.8537	3.70225	0	6.20486	5.48624	3.8168
ENSCHIG00000001923	0	0	0	0	0	0
ENSCHIG00000001924	0	0	0	0	0	0
ENSCHIG00000001925	0	0	0	0	0	0
ENSCHIG00000001926	0	0	0	0	0	0
ENSCHIG00000001927	0	0	0	0	0	0
ENSCHIG00000001928	0	0	0	0	0	0
ENSCHIG00000001929	0	0	0	0	0	0
ENSCHIG00000001930	0	0	0	0	0	0
ENSCHIG00000001931	0	0	0	0	0	0
ENSCHIG00000001932	0	0	0	0	0	0
ENSCHIG00000001933	0	0	0	0	0	0
ENSCHIG00000001934	0	0.527277	0	0	0	0
ENSCHIG00000001935	0	0	0	0	0	0
ENSCHIG00000001936	0	0	0	0	0	0
ENSCHIG00000001937	0	0	0	0	0	0
ENSCHIG00000001938	0	0	0	0	0	0
ENSCHIG00000001939	1.56064	2.24767	4.27466	0.941757	3.49729	0.434478
ENSCHIG00000001940	0	0	0	0	0	0
ENSCHIG00000001941	0	0	0	0	0	0
ENSCHIG00000001942	0	0	0	0	0	0
ENSCHIG00000001943	0	0	0	0	0	0
ENSCHIG00000001944	0	0	0	0	0	0
ENSCHIG00000001945	0	0	0	0	0	0
ENSCHIG00000001946	0	0	0	0	0	0
ENSCHIG00000001947	0	0	0	0	0	0
ENSCHIG00000001948	0	0	0	0	0	0
ENSCHIG00000001949	0	0	0	0	0	0
ENSCHIG00000001950	0	0	0	0	0	0
ENSCHIG00000001951	0	0	0	0	0	0
ENSCHIG00000001952	0	0	0	0	0	0
ENSCHIG00000001953	0	0	0	0	0	0
ENSCHIG00000001954	0	0	0	21.3505	0	0
ENSCHIG00000001955	0	0	0	0	0	0
ENSCHIG00000001956	0	1.73317	0	0	0	0
ENSCHIG00000001957	0	0	0	0	0	0
ENSCHIG00000001958	0.48484	0	0	0	0	0.809871
ENSCHIG00000001959	0	0	0	0	0	0
ENSCHIG00000001960	18.6894	2.99077	9.7507	0	2.65916	9.24993
ENSCHIG00000001961	0.317553	0	0	0	0	0
ENSCHIG00000001962	0	0	0	0	0	0
ENSCHIG00000001963	0	0	0	0	0	0
ENSCHIG00000001964	0	0	0	0	0	0
ENSCHIG00000001965	0	0	0	0	0	0
ENSCHIG00000001966	0	0	0	0	0	0
ENSCHIG00000001967	0	0	0	0	0	0
ENSCHIG00000001968	0	0	5.58012	0	4.56534	7.94031
ENSCHIG00000001969	0	0	0	0	0	0
ENSCHIG00000001970	0	0	0	0	0	0
ENSCHIG00000001971	0	0	0	0	0	0
ENSCHIG00000001972	1.06359	16.0839	42.4497	5.77633	8.17175	3.5532
ENSCHIG00000001973	0	0	0	0	0	0
ENSCHIG00000001974	0	0	0	0	0	0
ENSCHIG00000001975	0	0	0	0	0	0
ENSCHIG00000001976	0.594703	5.13904	1.39622	0	1.14231	2.98015
ENSCHIG00000001977	0	0	0	0	0	0
ENSCHIG00000001978	0	0	0	0	0	0
ENSCHIG00000001979	0	0	0	0	0	0
ENSCHIG00000001980	0	0	0	0	0	0
ENSCHIG00000001981	0	0	62.4973	0	25.5659	0
ENSCHIG00000001982	0	0	0	0	0	0
ENSCHIG00000001983	0	16.4309	0	0	0	0
ENSCHIG00000001984	0	0	0	0	0	0
ENSCHIG00000001985	0	0	0	0	0	0
ENSCHIG00000001986	0	0	0	0	0	0
ENSCHIG00000001987	13.438	0	0	0	25.8117	0
ENSCHIG00000001988	2.9751	0	0	0	0	0
ENSCHIG00000001989	0	0	0	0	0	0
ENSCHIG00000001990	0	0	0	0	0	0
ENSCHIG00000001991	0	0	0	0	0	0
ENSCHIG00000001992	16.7246	0	4.90817	0	4.01559	3.49208
ENSCHIG00000001993	0	0	0	25.8166	0	0
ENSCHIG00000001994	26.6963	7.68975	10.4461	3.22194	5.12783	7.43219
ENSCHIG00000001995	0	0	0	0	0	0
ENSCHIG00000001996	0	0	0	0	0	0
ENSCHIG00000001997	0	0	0	0	0	0
ENSCHIG00000001998	1.84861	23.9618	0	0	0	0
[truncated: 25,273 more rows]

## Sheet: Table S4
Table S4: Differential genes were screened using DEsq2 at P < 0.05 and logFC > 2
gene_id	BaseMean_DESeq	BaseMean_control_NC	BaseMean_case_SI	FoldChange	log2FoldChange	p-value	q-value	Regulation	Expression_NC1	Expression_NC2	Expression_NC3	Expression_SI1	Expression_SI2	Expression_SI3
ENSCHIG00000000074	2.26264	4.52528	0	0.0356246	-4.81098	0.042128	0.999543	0	0	0	5.11736	0	2.40286	4.56107
ENSCHIG00000000370	11.0477	4.61496	17.4805	3.93242	1.97542	0.0463872	0.999543	51.7251	33.4061	45.6515	9.93815	2.68372	17.4992	0.411512
ENSCHIG00000000422	2.99489	5.72967	0.260106	0.0541256	-4.20755	0.0327811	0.999543	0	0	1.20581	20.9344	3.11899	3.38958	10.0035
ENSCHIG00000000810	13.9903	22.2109	5.76977	0.258734	-1.95046	0.0390739	0.999543	26.3545	11.984	34.7389	170.535	80.8711	19.5304	1.54291
ENSCHIG00000001920	2.59276	5.18551	0	0.0324424	-4.94597	0.0209586	0.999543	0	0	0	2.17095	2.345	8.91952	2.48945
ENSCHIG00000002829	2.5575	5.11499	0	0.0309893	-5.01209	0.0306835	0.999543	0	0	0	14.108	0	2.00741	6.43153
ENSCHIG00000002998	3.74218	0	7.48436	41.2565	5.36655	0.00586175	0.999543	30.5283	12.1467	3.52104	0	0	0	139.023
ENSCHIG00000003698	2.02452	0	4.04904	22.3054	4.47932	0.047783	0.999543	57.1759	106.163	26.378	0	0	0	0
ENSCHIG00000005557	13.6089	4.70179	22.516	4.53062	2.17971	0.0281527	0.999543	105.418	164.048	265.868	77.6418	33.5465	0	4.66692
ENSCHIG00000007335	2.63199	5.26398	0	0.030998	-5.01168	0.0157195	0.999543	0	0	0	9.40181	2.38954	5.19368	49.3452
ENSCHIG00000007845	2.43562	0	4.87125	27.0035	4.75508	0.0257308	0.999543	8.1878	2.89581	11.3323	0	0	0	0
ENSCHIG00000007994	3.70193	6.77713	0.626728	0.0913106	-3.45307	0.0498559	0.999543	7.49639	0	0	24.8454	17.8915	29.1654	66.8351
ENSCHIG00000008037	33.2161	13.4779	52.9543	3.66615	1.87427	0.0296538	0.999543	295.17	298.269	667.913	337.742	25.1599	18.2284	3.52565
ENSCHIG00000008080	23.9423	37.4268	10.4579	0.280713	-1.83283	0.020802	0.999543	13.2926	3.52595	22.486	69.7552	23.7939	37.3506	0.879926
ENSCHIG00000008619	5.16667	9.0565	1.27683	0.138525	-2.85178	0.0497195	0.999543	1.58275	1.67934	0	8.7429	9.44381	2.05262	15.8757
ENSCHIG00000008887	11.7916	18.6237	4.95957	0.263271	-1.92538	0.0359503	0.999543	2.88652	3.82832	5.32676	27.5046	6.88919	10.2944	0
ENSCHIG00000009675	25.8721	13.5846	38.1595	2.92294	1.54742	0.0435379	0.999543	360.513	198.087	255.424	56.8978	61.4593	116.884	1.58257
ENSCHIG00000009768	2.76849	5.53698	0	0.0305636	-5.03204	0.0179941	0.999543	0	0	0	1.54768	6.68701	10.9007	160.105
ENSCHIG00000010078	2.77955	5.5591	0	0.030018	-5.05803	0.0253593	0.999543	0	0	0	4.8173	9.25067	0	4.95844
ENSCHIG00000010313	51.0358	17.6076	84.464	4.55577	2.18769	0.0119943	0.999543	92.3584	60.4646	126.015	59.1585	0	10.1937	12.4644
ENSCHIG00000010420	69.3103	102.099	36.5216	0.360014	-1.47387	0.0317649	0.999543	187.045	121.861	84.7791	170.389	313.275	383.009	0
ENSCHIG00000010720	1.99403	3.98806	0	0.0420158	-4.57292	0.044241	0.999543	0	0	0	10.5476	15.1909	8.25436	0
ENSCHIG00000010856	3.78895	0.679386	6.89852	11.8428	3.56594	0.0317705	0.999543	35.1393	44.7403	84.2997	3.88209	8.38663	0	5.37489
ENSCHIG00000010985	44.251	21.2187	67.2834	3.15726	1.65867	0.00637888	0.999543	330.99	322.323	363.974	150.274	59.518	88.2019	12.105
ENSCHIG00000011812	21.6947	37.118	6.27147	0.171587	-2.54299	0.00514158	0.999543	5.21298	18.4369	12.8267	23.9964	85.0183	49.5772	7.87568
ENSCHIG00000012065	14.9837	25.1847	4.7826	0.189168	-2.40226	0.00605197	0.999543	5.11893	2.03674	2.95201	25.802	13.7444	9.95784	0
ENSCHIG00000012128	4.39233	8.52455	0.260106	0.0386085	-4.69494	0.0146671	0.999543	0	0	3.69375	2.21132	23.886	57.1079	0
ENSCHIG00000012295	13.4529	6.00267	20.9031	3.5441	1.82542	0.0353163	0.999543	55.9741	40.3851	59.9107	17.3148	10.6874	11.6145	21.8579
ENSCHIG00000012434	1081.2	580.714	1581.69	2.71678	1.4419	0.0338834	0.999543	928.604	1112.9	1466.66	1264.66	115.152	117.427	2.71529
ENSCHIG00000012617	3.41968	0.248031	6.59134	14.1476	3.82249	0.0304809	0.999543	11.2224	7.93816	8.0538	1.37758	0	0	28.1905
ENSCHIG00000012789	2.36189	4.72379	0	0.0347208	-4.84806	0.0257648	0.999543	0	0	0	18.9252	3.14499	17.0891	3.18017
ENSCHIG00000012896	3.06494	0	6.12989	33.9301	5.0845	0.010037	0.999543	4.24858	7.88872	9.80039	0	0	0	182.309
ENSCHIG00000013427	163.285	234.42	92.1498	0.39449	-1.34194	0.0361907	0.999543	300.7	432.734	325.293	379.936	585.689	1147.49	0.396545
ENSCHIG00000013843	5.99378	1.9499	10.0377	5.57487	2.47894	0.0490374	0.999543	7.70829	6.36118	15.0151	1.41931	1.02207	2.22147	135.737
ENSCHIG00000013972	2.46951	4.93903	0	0.0340834	-4.87479	0.0400572	0.999543	0	0	0	1.86216	8.0458	0	11.5443
ENSCHIG00000014122	8.36051	2.59893	14.1221	4.96889	2.31292	0.0440454	0.999543	13.7576	18.9763	33.0048	9.11942	3.28351	0	20.0814
ENSCHIG00000014215	361.899	194	529.798	2.71082	1.43873	0.0272815	0.999543	2342.14	2211.52	3205.34	2635.8	276.368	323.011	101.221
ENSCHIG00000014232	2.28889	4.57777	0	0.0354554	-4.81785	0.0414839	0.999543	0	0	0	5.11825	2.32782	0	3.35505
ENSCHIG00000014392	3.70945	7.09384	0.325053	0.0435241	-4.52204	0.0169574	0.999543	0	6.39148	0	133.1	14.3771	15.6243	64.1784
ENSCHIG00000014934	2.78637	5.57274	0	0.0302358	-5.0476	0.0175468	0.999543	0	0	0	3.68747	5.31079	23.0861	104.013
ENSCHIG00000015061	35.5401	51.1584	19.9217	0.389122	-1.36171	0.0464406	0.999543	4.09954	3.04479	6.61961	17.5501	4.15832	11.6964	56.4866
ENSCHIG00000015127	4.65829	8.68985	0.626728	0.0700394	-3.83569	0.0231111	0.999543	1.43061	0	0	10.2732	6.82881	1.85531	0
ENSCHIG00000015372	10.8831	17.5453	4.22082	0.245404	-2.02677	0.0407166	0.999543	10.6081	7.50362	6.52537	19.5325	35.8674	25.2217	0
ENSCHIG00000015523	9.10066	15.9906	2.21074	0.140169	-2.83476	0.0215481	0.999543	0	3.3937	8.8538	51.2377	26.7185	4.14805	3.6342
ENSCHIG00000015829	2.84497	5.68994	0	0.0295091	-5.08269	0.0127245	0.999543	0	0	0	4.44272	6.85556	5.96023	19.0589
ENSCHIG00000016165	5.97426	10.4882	1.4603	0.143246	-2.80343	0.0375256	0.999543	2.8353	0	1.74408	6.26471	7.89477	12.2567	23.996
ENSCHIG00000016473	38.0346	19.8237	56.2455	2.7091	1.43782	0.0443582	0.999543	13.3607	17.5267	14.5693	13.4186	1.73933	2.52029	87.3471
ENSCHIG00000016492	2.89211	5.47085	0.313364	0.0596661	-4.06694	0.0397551	0.999543	0.963822	0	0	4.79161	6.901	2.49989	151.577
ENSCHIG00000016573	8.77206	14.5767	2.96736	0.206715	-2.27428	0.0310806	0.999543	1.02868	2.1829	1.89831	6.81871	4.91025	9.33839	17.5663
ENSCHIG00000016745	1.98644	3.97288	0	0.0415995	-4.58729	0.045274	0.999543	0	0	0	6.30949	5.45226	1.48131	0
ENSCHIG00000017142	5.42475	9.70255	1.14694	0.11785	-3.08498	0.0283409	0.999543	5.98116	0	5.5188	64.4261	21.4127	11.6351	17.4064
ENSCHIG00000017346	3.33222	6.66445	0	0.0252182	-5.30939	0.0314462	0.999543	0	0	0	0	75.0109	0	0.996823
ENSCHIG00000017380	5.86042	0.868107	10.8527	8.94306	3.16077	0.0289365	0.999543	6.56583	16.2551	17.1651	4.23134	0	0	3.10968
ENSCHIG00000017381	3.41056	6.56101	0.260106	0.0503347	-4.3123	0.0310399	0.999543	0	0	1.07777	2.58089	13.939	1.51482	78.01
ENSCHIG00000017577	20.6966	30.759	10.6342	0.347092	-1.52661	0.045575	0.999543	6.9818	12.0378	12.0789	37.6023	27.0779	14.7135	12.6739
ENSCHIG00000017809	2.31726	0	4.63452	25.6705	4.68204	0.028663	0.999543	11.2072	11.8911	20.6817	0	0	0	0
ENSCHIG00000017941	48.4648	73.5025	23.4272	0.322865	-1.631	0.0274632	0.999543	9.93818	7.70569	12.3441	10.1348	32.3859	27.2641	20.4055
ENSCHIG00000018287	2.32195	4.6439	0	0.0354371	-4.8186	0.0251596	0.999543	0	0	0	43.0016	15.483	33.6524	7.23354
ENSCHIG00000018314	10.7155	3.58565	17.8454	4.92235	2.29935	0.0298315	0.999543	7.08126	14.4901	8.40067	3.07338	2.41438	0	4.49238
ENSCHIG00000018749	2.64987	5.29974	0	0.0307388	-5.02379	0.0262492	0.999543	0	0	0	10.4208	0	8.1552	0
ENSCHIG00000019339	5.08704	8.90894	1.26515	0.138754	-2.8494	0.0463809	0.999543	5.08719	1.79921	0	22.4807	14.1651	8.79654	3.35403
ENSCHIG00000019805	3.35011	6.70021	0	0.0252874	-5.30544	0.0122437	0.999543	0	0	0	0.250188	5.40492	1.17476	0
ENSCHIG00000020318	4.75502	8.98983	0.520212	0.0597117	-4.06584	0.0297288	0.999543	0	0	0.843067	14.132	0	2.36989	0
ENSCHIG00000020543	97.3979	50.1274	144.668	2.82813	1.49985	0.0127448	0.999543	505.304	547.309	644.322	440.006	96.3125	81.914	19.4188
ENSCHIG00000020636	8.08224	2.35089	13.8136	5.47752	2.45352	0.0481156	0.999543	10.369	80.6793	70.1611	19.0922	8.24914	0	2.24322
ENSCHIG00000020802	13.9018	22.5359	5.26775	0.231211	-2.11272	0.0422357	0.999543	8.12328	0	4.76975	38.7529	10.5751	7.66167	21.5761
ENSCHIG00000020959	3.73087	6.83502	0.626728	0.0892649	-3.48576	0.0494468	0.999543	5.90439	0	0	32.615	21.1378	7.6572	0
ENSCHIG00000021155	3.27895	6.2978	0.260106	0.0520684	-4.26345	0.0438459	0.999543	0	0	1.79435	6.44528	23.2067	0	0
ENSCHIG00000021202	4.41709	8.57408	0.260106	0.0380865	-4.71458	0.00850818	0.999543	0	0	0.697684	4.17678	3.60931	9.80606	6.57165
ENSCHIG00000021222	9.91801	3.86944	15.9666	3.93418	1.97606	0.0448769	0.999543	28.8712	29.0208	22.4332	11.7512	3.62665	3.94127	0
ENSCHIG00000021502	3.10747	6.21494	0	0.0266153	-5.2316	0.00864728	0.999543	0	0	0	4.5962	3.97174	1.43877	15.1904
ENSCHIG00000021547	5.52059	9.89424	1.14694	0.116599	-3.10037	0.0474031	0.999543	1.71353	0	1.58107	16.5643	10.2241	0	248.603
ENSCHIG00000021564	3.30261	6.29186	0.313364	0.0499832	-4.32241	0.0350733	0.999543	0.6011	0	0	8.63301	0	4.67728	1.06661
ENSCHIG00000021809	2.23518	4.47036	0	0.037866	-4.72295	0.0357228	0.999543	0	0	0	2.1127	6.84623	12.4003	0.724541
ENSCHIG00000021942	4.78269	9.04517	0.520212	0.0613218	-4.02746	0.0170277	0.999543	0	0	0.918895	8.52669	1.18842	5.16608	0
ENSCHIG00000022063	2.26413	4.52825	0	0.0366567	-4.76978	0.0309359	0.999543	0	0	0	26.4688	28.5908	6.21422	137.108
ENSCHIG00000022154	6.85389	1.24015	12.4676	7.48266	2.90355	0.0313343	0.999543	19.0786	10.1214	14.6698	5.85485	0	0	39.8482
ENSCHIG00000022321	2.04427	4.08853	0	0.0400264	-4.6429	0.0403785	0.999543	0	0	0	6.44776	1.16078	5.04592	2.51925
ENSCHIG00000022629	8.50309	1.54749	15.4587	8.49693	3.08694	0.00910074	0.999543	42.6011	27.6227	52.4105	10.4588	2.82431	0	23.7511
ENSCHIG00000022705	12.4839	21.9173	3.0505	0.136578	-2.8722	0.0109298	0.999543	9.28452	3.28369	2.8556	78.639	33.2388	2.00679	65.2584
ENSCHIG00000022923	38.1073	58.0376	18.177	0.315723	-1.66327	0.0154718	0.999543	72.1781	96.7358	59.5881	180.465	244.799	167.504	28.0781
ENSCHIG00000022978	93.1375	133.001	53.2737	0.402851	-1.31168	0.0451233	0.999543	52.258	45.9417	33.0639	49.0731	85.5243	122.957	371.348
ENSCHIG00000023003	17.1117	31.7646	2.45884	0.0765967	-3.70657	0.000123956	0.999543	1.30819	6.94007	2.41412	47.6931	20.2944	54.2893	0
ENSCHIG00000023309	5.53211	0.868107	10.1961	8.70532	3.1219	0.049119	0.999543	0.629361	10.6843	10.4528	2.43355	0	0
ENSCHIG00000023486	2.60035	5.20069	0	0.0323862	-4.94848	0.0385885	0.999543	0	0	0	0	21.1873	92.1013
ENSCHIG00000023599	2.19304	4.38608	0	0.0364657	-4.77732	0.0462923	0.999543	0	0	0	52.5224	0	16.0839
ENSCHIG00000023685	2.36158	0	4.72316	26.2388	4.71363	0.0302472	0.999543	0.587764	0.935446	3.25397	0	0	0
ENSCHIG00000023789	2.17242	0	4.34485	24.1712	4.59522	0.0443294	0.999543	0.172088	0.365177	2.0642	0	0	0
ENSCHIG00000023839	3.64151	0	7.28301	40.2039	5.32926	0.00472813	0.999543	25.8406	17.4475	13.0053	0	0	0
ENSCHIG00000024391	2.36878	4.73755	0	0.0339512	-4.88039	0.0237136	0.999543	0	0	0	4.13069	0.849877	0.923606
ENSCHIG00000024593	2.78714	5.57429	0	0.0302658	-5.04617	0.0181993	0.999543	0	0	0	2.38409	8.2407	1.11945
ENSCHIG00000024756	12.5732	3.30868	21.8377	7.17659	2.8433	0.00380245	0.999543	19.4882	9.73057	12.1641	1.58309	2.05201	1.48668
ENSCHIG00000024990	43.7969	66.3846	21.2093	0.316245	-1.66089	0.0266123	0.999543	8.00136	18.6772	31.0079	147.18	22.916	23.8664
ENSCHIG00000025071	9.66346	17.435	1.89187	0.107683	-3.21514	0.00799664	0.999543	15.9724	3.38942	0	47.6438	68.6179	33.1425
ENSCHIG00000025486	2.05874	4.11747	0	0.039317	-4.6687	0.0373445	0.999543	0	0	0	12.7557	3.44459	3.74342
ENSCHIG00000025869	53.5899	77.0441	30.1357	0.393618	-1.34513	0.0233624	0.999543	27.0418	35.578	46.9086	96.7949	65.8309	78.5558
ENSCHIG00000025912	8.97213	15.5205	2.42378	0.151962	-2.71822	0.0157091	0.999543	1.70631	0.905217	0.787204	16.0232	5.09052	1.65964
ENSCHIG00000025946	2.00389	0	4.00779	22.218	4.47366	0.0477128	0.999543	9.06821	19.2432	33.4689	0	0	0
ENSCHIG00000026232	66.7501	96.053	37.4473	0.392493	-1.34926	0.0231988	0.999543	14.8048	25.2453	26.3449	49.0676	44.7988	47.9995
ENSCHIG00000026291	304.479	181.562	427.396	2.35356	1.23485	0.0448615	0.999543	2434.33	3604.61	2444.83	1509.88	271.227	1574.62
ENSCHIG00000026421	4.78397	9.04772	0.520212	0.0589901	-4.08338	0.0325168	0.999543	0	0	8.2344	157.748	10.6497	0
ENSCHIG00000026605	6.06388	11.176	0.951782	0.0844419	-3.5659	0.013199	0.999543	1.01019	0.535919	0	3.3481	6.63028	4.5853
ENSCHIG00000026623	2.59276	5.18551	0	0.0324424	-4.94597	0.0209586	0.999543	0	0	0	7.86246	8.49279	32.3035
ENSCHIG00000026632	1.9499	3.89981	0	0.0428201	-4.54557	0.0466831	0.999543	0	0	0	2.97351	2.14127	4.65406
ENSCHIG00000026810	16.8775	28.2571	5.49797	0.19949	-2.32561	0.0157793	0.999543	10.1303	2.68711	10.5156	15.3885	51.3776	21.3486
ENSCHIG00000027025	36.8295	10.8089	62.8502	5.35523	2.42095	0.00173008	0.999543	215.198	191.303	201.246	97.9893	13.8813	7.54278

## Sheet: Table S5
Table S5: GO enrichment analysis
id	Term	Category	ListHits	ListTotal	PopHits	PopTotal	p-value	q-value	Enrichment_score	geneID
GO:0030173	integral component of Golgi membrane	cellular_component	3	83	39	17020	0.000900401	0.207113	15.7739	PCSK7;LOC102189594;SLC35A5
GO:0008253	5'-nucleotidase activity	molecular_function	2	83	13	17020	0.00176985	0.207113	31.5477	NT5DC3;LOC102177447
GO:0008306	associative learning	biological_process	2	83	16	17020	0.00269712	0.207113	25.6325	SRF;MAP1A
GO:0045773	positive regulation of axon extension	biological_process	2	83	20	17020	0.0042168	0.207113	20.506	SRF;TNFRSF12A
GO:0032435	negative regulation of proteasomal ubiquitin-dependent protein catabolic process	biological_process	2	83	21	17020	0.00464598	0.207113	19.5295	RPL11;MAP1A
GO:0005178	integrin binding	molecular_function	3	83	71	17020	0.00503499	0.207113	8.66452	ITGB6;CD9;NF2
GO:0070830	bicellular tight junction assembly	biological_process	2	83	25	17020	0.00655388	0.207113	16.4048	SRF;PATJ
GO:0043198	dendritic shaft	cellular_component	2	83	27	17020	0.00761986	0.207113	15.1896	CNIH2;MAP1A
GO:0043621	protein self-association	molecular_function	2	83	35	17020	0.0125959	0.207113	11.7177	SLC2A1;TMEM43
GO:0005925	focal adhesion	cellular_component	4	83	214	17020	0.0206443	0.207113	3.8329	ITGB6;ARMC5;PALLD;ZFYVE21
GO:0005794	Golgi apparatus	cellular_component	8	83	700	17020	0.0206659	0.207113	2.34355	FZD8;SCYL2;C29H11orf24;TMEM43;LOC102173489;LOC102189594;SLC35A5;CALU
GO:0000166	nucleotide binding	molecular_function	2	83	49	17020	0.023827	0.207113	8.36981	IMPDH1;LOC102177447
GO:0003958	NADPH-hemoprotein reductase activity	molecular_function	1	83	5	17020	0.0241492	0.207113	41.012	NDOR1
GO:0004691	cAMP-dependent protein kinase activity	molecular_function	1	83	5	17020	0.0241492	0.207113	41.012	PRKACB
GO:0006596	polyamine biosynthetic process	biological_process	1	83	5	17020	0.0241492	0.207113	41.012	OAZ1
GO:0008379	thioredoxin peroxidase activity	molecular_function	1	83	5	17020	0.0241492	0.207113	41.012	PRDX4
GO:0009374	biotin binding	molecular_function	1	83	5	17020	0.0241492	0.207113	41.012	PCCA
GO:0015165	pyrimidine nucleotide-sugar transmembrane transporter activity	molecular_function	1	83	5	17020	0.0241492	0.207113	41.012	SLC35A5
GO:0022417	protein maturation by protein folding	biological_process	1	83	5	17020	0.0241492	0.207113	41.012	PRDX4
GO:0030976	thiamine pyrophosphate binding	molecular_function	1	83	5	17020	0.0241492	0.207113	41.012	DHTKD1
GO:0032432	actin filament bundle	cellular_component	1	83	5	17020	0.0241492	0.207113	41.012	RFLNB
GO:0035912	dorsal aorta morphogenesis	biological_process	1	83	5	17020	0.0241492	0.207113	41.012	SRF
GO:0045252	oxoglutarate dehydrogenase complex	cellular_component	1	83	5	17020	0.0241492	0.207113	41.012	DHTKD1
GO:0055056	D-glucose transmembrane transporter activity	molecular_function	1	83	5	17020	0.0241492	0.207113	41.012	SLC2A1
GO:0060628	regulation of ER to Golgi vesicle-mediated transport	biological_process	1	83	5	17020	0.0241492	0.207113	41.012	RINT1
GO:0071458	integral component of cytoplasmic side of endoplasmic reticulum membrane	cellular_component	1	83	5	17020	0.0241492	0.207113	41.012	SPPL2A
GO:0090009	primitive streak formation	biological_process	1	83	5	17020	0.0241492	0.207113	41.012	SRF
GO:1901621	negative regulation of smoothened signaling pathway involved in dorsal/ventral neural tube patterning	biological_process	1	83	5	17020	0.0241492	0.207113	41.012	PRKACB
GO:1903364	positive regulation of cellular protein catabolic process	biological_process	1	83	5	17020	0.0241492	0.207113	41.012	VPS35
GO:1904659	glucose transmembrane transport	biological_process	1	83	5	17020	0.0241492	0.207113	41.012	SLC2A1
GO:1990446	U1 snRNP binding	molecular_function	1	83	5	17020	0.0241492	0.207113	41.012	SNRPD1
GO:0005643	nuclear pore	cellular_component	2	83	52	17020	0.0266157	0.207113	7.88693	NUP160;RANBP1
GO:0003725	double-stranded RNA binding	molecular_function	2	83	54	17020	0.0285446	0.207113	7.59482	APTX;SUPV3L1
GO:0002011	morphogenesis of an epithelial sheet	biological_process	1	83	6	17020	0.0289095	0.207113	34.1767	SRF
GO:0006983	ER overload response	biological_process	1	83	6	17020	0.0289095	0.207113	34.1767	TMCO1
GO:0010669	epithelial structure maintenance	biological_process	1	83	6	17020	0.0289095	0.207113	34.1767	SRF
GO:0022626	cytosolic ribosome	cellular_component	1	83	6	17020	0.0289095	0.207113	34.1767	RPL11
GO:0030903	notochord development	biological_process	1	83	6	17020	0.0289095	0.207113	34.1767	COL5A2
GO:0035360	positive regulation of peroxisome proliferator activated receptor signaling pathway	biological_process	1	83	6	17020	0.0289095	0.207113	34.1767	STARD10
GO:0045920	negative regulation of exocytosis	biological_process	1	83	6	17020	0.0289095	0.207113	34.1767	LOC102173489
GO:0046085	adenosine metabolic process	biological_process	1	83	6	17020	0.0289095	0.207113	34.1767	LOC102177447
GO:0060218	hematopoietic stem cell differentiation	biological_process	1	83	6	17020	0.0289095	0.207113	34.1767	SRF
GO:0007160	cell-matrix adhesion	biological_process	2	83	57	17020	0.0315396	0.207113	7.1951	ITGB6;SRF
GO:0045454	cell redox homeostasis	biological_process	2	83	57	17020	0.0315396	0.207113	7.1951	LOC102189594;PRDX4
GO:0005788	endoplasmic reticulum lumen	cellular_component	3	83	141	17020	0.0316226	0.207113	4.36298	RCN2;TMEM43;COL5A2
GO:0008380	RNA splicing	biological_process	3	83	144	17020	0.0333544	0.207113	4.27209	SNRPD1;ECD;NSRP1
GO:0000243	commitment complex	cellular_component	1	83	7	17020	0.0336468	0.207113	29.2943	SNRPD1
GO:0000460	maturation of 5.8S rRNA	biological_process	1	83	7	17020	0.0336468	0.207113	29.2943	LAS1L
GO:0006110	regulation of glycolytic process	biological_process	1	83	7	17020	0.0336468	0.207113	29.2943	ECD
GO:0008046	axon guidance receptor activity	molecular_function	1	83	7	17020	0.0336468	0.207113	29.2943	PALLD
GO:0010960	magnesium ion homeostasis	biological_process	1	83	7	17020	0.0336468	0.207113	29.2943	CNNM2
GO:0015136	sialic acid transmembrane transporter activity	molecular_function	1	83	7	17020	0.0336468	0.207113	29.2943	SLC35A5
GO:0030532	small nuclear ribonucleoprotein complex	cellular_component	1	83	7	17020	0.0336468	0.207113	29.2943	SNRPD1
GO:0032463	negative regulation of protein homooligomerization	biological_process	1	83	7	17020	0.0336468	0.207113	29.2943	VPS35
GO:0033018	sarcoplasmic reticulum lumen	cellular_component	1	83	7	17020	0.0336468	0.207113	29.2943	CALU
GO:0034715	pICln-Sm protein complex	cellular_component	1	83	7	17020	0.0336468	0.207113	29.2943	SNRPD1
GO:0042500	aspartic endopeptidase activity, intramembrane cleaving	molecular_function	1	83	7	17020	0.0336468	0.207113	29.2943	SPPL2A
GO:0043653	mitochondrial fragmentation involved in apoptotic process	biological_process	1	83	7	17020	0.0336468	0.207113	29.2943	VPS35
GO:0044849	estrous cycle	biological_process	1	83	7	17020	0.0336468	0.207113	29.2943	EGR1
GO:0051902	negative regulation of mitochondrial depolarization	biological_process	1	83	7	17020	0.0336468	0.207113	29.2943	LOC106503930
GO:0061029	eyelid development in camera-type eye	biological_process	1	83	7	17020	0.0336468	0.207113	29.2943	SRF
GO:0070613	regulation of protein processing	biological_process	1	83	7	17020	0.0336468	0.207113	29.2943	PRKACB
GO:0071803	positive regulation of podosome assembly	biological_process	1	83	7	17020	0.0336468	0.207113	29.2943	PALLD
GO:1903829	positive regulation of cellular protein localization	biological_process	1	83	7	17020	0.0336468	0.207113	29.2943	MAP1A
GO:0048471	perinuclear region of cytoplasm	cellular_component	6	83	501	17020	0.0355591	0.207113	2.45581	SCYL2;NDOR1;ARHGAP10;NF2;VPS35;PATJ
GO:0000408	EKC/KEOPS complex	cellular_component	1	83	8	17020	0.0383613	0.207113	25.6325	TPRKB
GO:0003334	keratinocyte development	biological_process	1	83	8	17020	0.0383613	0.207113	25.6325	PALLD
GO:0006620	posttranslational protein targeting to endoplasmic reticulum membrane	biological_process	1	83	8	17020	0.0383613	0.207113	25.6325	SEC61A2
GO:0031293	membrane protein intracellular domain proteolysis	biological_process	1	83	8	17020	0.0383613	0.207113	25.6325	SPPL2A
GO:0042975	peroxisome proliferator activated receptor binding	molecular_function	1	83	8	17020	0.0383613	0.207113	25.6325	RPL11
GO:0045059	positive thymic T cell selection	biological_process	1	83	8	17020	0.0383613	0.207113	25.6325	SRF
GO:0060425	lung morphogenesis	biological_process	1	83	8	17020	0.0383613	0.207113	25.6325	SRF
GO:0090136	epithelial cell-cell adhesion	biological_process	1	83	8	17020	0.0383613	0.207113	25.6325	SRF
GO:0090331	negative regulation of platelet aggregation	biological_process	1	83	8	17020	0.0383613	0.207113	25.6325	CD9
GO:0098887	neurotransmitter receptor transport, endosome to postsynaptic membrane	biological_process	1	83	8	17020	0.0383613	0.207113	25.6325	VPS35
GO:0099641	anterograde axonal protein transport	biological_process	1	83	8	17020	0.0383613	0.207113	25.6325	MAP1A
GO:2000045	regulation of G1/S transition of mitotic cell cycle	biological_process	1	83	8	17020	0.0383613	0.207113	25.6325	ECD
GO:0005829	cytosol	cellular_component	23	83	3290	17020	0.0402725	0.207113	1.43355	SLC2A1;FN3KRP;PCCA;SNRPD1;ECD;DHTKD1;NDOR1;RINT1;ARHGAP10;ARMC5;PALLD;STARD10;OAZ1;TNRC18;C11H9orf78;VPS35;LOC102177447;PRKACB;PATJ;RRAS;TPRKB;PRDX4;MAP1A
GO:0001666	response to hypoxia	biological_process	2	83	66	17020	0.0412187	0.207113	6.21395	SRF;EGR1
GO:0000983	transcription factor activity, RNA polymerase II core promoter sequence-specific DNA binding	molecular_function	1	83	9	17020	0.043053	0.207113	22.7845	SRF
GO:0005355	glucose transmembrane transporter activity	molecular_function	1	83	9	17020	0.043053	0.207113	22.7845	SLC2A1
GO:0006616	SRP-dependent cotranslational protein targeting to membrane, translocation	biological_process	1	83	9	17020	0.043053	0.207113	22.7845	SEC61A2
GO:0009117	nucleotide metabolic process	biological_process	1	83	9	17020	0.043053	0.207113	22.7845	LOC102177447
GO:0016918	retinal binding	molecular_function	1	83	9	17020	0.043053	0.207113	22.7845	RBP4
GO:0031080	nuclear pore outer ring	cellular_component	1	83	9	17020	0.043053	0.207113	22.7845	NUP160
GO:0031529	ruffle organization	biological_process	1	83	9	17020	0.043053	0.207113	22.7845	PALLD
GO:0032469	endoplasmic reticulum calcium ion homeostasis	biological_process	1	83	9	17020	0.043053	0.207113	22.7845	TMCO1
GO:0033619	membrane protein proteolysis	biological_process	1	83	9	17020	0.043053	0.207113	22.7845	SPPL2A
GO:0051896	regulation of protein kinase B signaling	biological_process	1	83	9	17020	0.043053	0.207113	22.7845	RRAS
GO:0070050	neuron cellular homeostasis	biological_process	1	83	9	17020	0.043053	0.207113	22.7845	MAP1A
GO:0099003	vesicle-mediated transport in synapse	biological_process	1	83	9	17020	0.043053	0.207113	22.7845	VPS35
GO:2000310	regulation of NMDA receptor activity	biological_process	1	83	9	17020	0.043053	0.207113	22.7845	CNIH2
GO:0030336	negative regulation of cell migration	biological_process	2	83	71	17020	0.0470174	0.207113	5.77634	SRF;RRAS
GO:0000470	maturation of LSU-rRNA	biological_process	1	83	10	17020	0.0477221	0.207113	20.506	LAS1L
GO:0001817	regulation of cytokine production	biological_process	1	83	10	17020	0.0477221	0.207113	20.506	ELF1
GO:0005639	integral component of nuclear inner membrane	cellular_component	1	83	10	17020	0.0477221	0.207113	20.506	TMEM43
GO:0006183	GTP biosynthetic process	biological_process	1	83	10	17020	0.0477221	0.207113	20.506	IMPDH1
GO:0008320	protein transmembrane transporter activity	molecular_function	1	83	10	17020	0.0477221	0.207113	20.506	SEC61A2
GO:0010818	T cell chemotaxis	biological_process	1	83	10	17020	0.0477221	0.207113	20.506	CCL26
GO:0016247	channel regulator activity	molecular_function	1	83	10	17020	0.0477221	0.207113	20.506	CNIH2
GO:0031005	filamin binding	molecular_function	1	83	10	17020	0.0477221	0.207113	20.506	RFLNB
GO:0042058	regulation of epidermal growth factor receptor signaling pathway	biological_process	1	83	10	17020	0.0477221	0.207113	20.506	LOC106503930
GO:0060347	heart trabecula formation	biological_process	1	83	10	17020	0.0477221	0.207113	20.506	SRF
GO:2000010	positive regulation of protein localization to cell surface	biological_process	1	83	10	17020	0.0477221	0.207113	20.506	MAP1A
GO:2001238	positive regulation of extrinsic apoptotic signaling pathway	biological_process	1	83	10	17020	0.0477221	0.207113	20.506	TNFRSF12A
GO:0000982	transcription factor activity, RNA polymerase II proximal promoter sequence-specific DNA binding	molecular_function	1	83	11	17020	0.0523688	0.207113	18.6418	SRF
GO:0002042	cell migration involved in sprouting angiogenesis	biological_process	1	83	11	17020	0.0523688	0.207113	18.6418	SRF
GO:0002161	aminoacyl-tRNA editing activity	molecular_function	1	83	11	17020	0.0523688	0.207113	18.6418	LOC102176133
GO:0003678	DNA helicase activity	molecular_function	1	83	11	17020	0.0523688	0.207113	18.6418	SUPV3L1
GO:0005687	U4 snRNP	cellular_component	1	83	11	17020	0.0523688	0.207113	18.6418	SNRPD1
GO:0006342	chromatin silencing	biological_process	1	83	11	17020	0.0523688	0.207113	18.6418	MSL3
GO:0007569	cell aging	biological_process	1	83	11	17020	0.0523688	0.207113	18.6418	RWDD1
GO:0009303	rRNA transcription	biological_process	1	83	11	17020	0.0523688	0.207113	18.6418	SIRT7
GO:0016486	peptide hormone processing	biological_process	1	83	11	17020	0.0523688	0.207113	18.6418	PCSK7
GO:0030220	platelet formation	biological_process	1	83	11	17020	0.0523688	0.207113	18.6418	SRF
GO:0032502	developmental process	biological_process	1	83	11	17020	0.0523688	0.207113	18.6418	NSRP1
GO:0043149	stress fiber assembly	biological_process	1	83	11	17020	0.0523688	0.207113	18.6418	SRF
GO:0043194	axon initial segment	cellular_component	1	83	11	17020	0.0523688	0.207113	18.6418	MAP1A
GO:0045987	positive regulation of smooth muscle contraction	biological_process	1	83	11	17020	0.0523688	0.207113	18.6418	SRF
GO:0048870	cell motility	biological_process	1	83	11	17020	0.0523688	0.207113	18.6418	IER2
GO:0050860	negative regulation of T cell receptor signaling pathway	biological_process	1	83	11	17020	0.0523688	0.207113	18.6418	ELF1
GO:0050921	positive regulation of chemotaxis	biological_process	1	83	11	17020	0.0523688	0.207113	18.6418	CCL26
GO:0051170	import into nucleus	biological_process	1	83	11	17020	0.0523688	0.207113	18.6418	SNRPD1
GO:0060324	face development	biological_process	1	83	11	17020	0.0523688	0.207113	18.6418	SRF
GO:0070403	NAD+ binding	molecular_function	1	83	11	17020	0.0523688	0.207113	18.6418	SIRT7
GO:0071556	integral component of lumenal side of endoplasmic reticulum membrane	cellular_component	1	83	11	17020	0.0523688	0.207113	18.6418	SPPL2A
GO:0090141	positive regulation of mitochondrial fission	biological_process	1	83	11	17020	0.0523688	0.207113	18.6418	VPS35
GO:1902894	negative regulation of pri-miRNA transcription by RNA polymerase II	biological_process	1	83	11	17020	0.0523688	0.207113	18.6418	SRF
GO:1990126	retrograde transport, endosome to plasma membrane	biological_process	1	83	11	17020	0.0523688	0.207113	18.6418	VPS35
GO:0042995	cell projection	cellular_component	2	83	79	17020	0.0568689	0.207113	5.1914	NF2;MAP1A
GO:0001829	trophectodermal cell differentiation	biological_process	1	83	12	17020	0.056993	0.207113	17.0884	SRF
GO:0006656	phosphatidylcholine biosynthetic process	biological_process	1	83	12	17020	0.056993	0.207113	17.0884	STARD10
GO:0008093	cytoskeletal adaptor activity	molecular_function	1	83	12	17020	0.056993	0.207113	17.0884	MAP1A
GO:0010181	FMN binding	molecular_function	1	83	12	17020	0.056993	0.207113	17.0884	NDOR1
GO:0033627	cell adhesion mediated by integrin	biological_process	1	83	12	17020	0.056993	0.207113	17.0884	ITGB6
GO:0035855	megakaryocyte development	biological_process	1	83	12	17020	0.056993	0.207113	17.0884	SRF
GO:0042789	mRNA transcription by RNA polymerase II	biological_process	1	83	12	17020	0.056993	0.207113	17.0884	SRF
GO:0046716	muscle cell cellular homeostasis	biological_process	1	83	12	17020	0.056993	0.207113	17.0884	SRF
GO:0046907	intracellular transport	biological_process	1	83	12	17020	0.056993	0.207113	17.0884	RANBP1
GO:0048024	regulation of mRNA splicing, via spliceosome	biological_process	1	83	12	17020	0.056993	0.207113	17.0884	C11H9orf78
GO:0048245	eosinophil chemotaxis	biological_process	1	83	12	17020	0.056993	0.207113	17.0884	CCL26
GO:0048821	erythrocyte development	biological_process	1	83	12	17020	0.056993	0.207113	17.0884	SRF
GO:0070932	histone H3 deacetylation	biological_process	1	83	12	17020	0.056993	0.207113	17.0884	SIRT7
GO:0090398	cellular senescence	biological_process	1	83	12	17020	0.056993	0.207113	17.0884	SRF
GO:0098962	regulation of postsynaptic neurotransmitter receptor activity	biological_process	1	83	12	17020	0.056993	0.207113	17.0884	CNIH2
GO:0005520	insulin-like growth factor binding	molecular_function	1	83	13	17020	0.0615949	0.207113	15.7739	HTRA3
GO:0007342	fusion of sperm to egg plasma membrane involved in single fertilization	biological_process	1	83	13	17020	0.0615949	0.207113	15.7739	CD9
GO:0009116	nucleoside metabolic process	biological_process	1	83	13	17020	0.0615949	0.207113	15.7739	LOC102177447
GO:0015693	magnesium ion transport	biological_process	1	83	13	17020	0.0615949	0.207113	15.7739	CNNM2
GO:0019841	retinol binding	molecular_function	1	83	13	17020	0.0615949	0.207113	15.7739	RBP4
GO:0030660	Golgi-associated vesicle membrane	cellular_component	1	83	13	17020	0.0615949	0.207113	15.7739	SPPL2A
GO:0030878	thyroid gland development	biological_process	1	83	13	17020	0.0615949	0.207113	15.7739	SRF
GO:0033365	protein localization to organelle	biological_process	1	83	13	17020	0.0615949	0.207113	15.7739	VPS35
GO:0034709	methylosome	cellular_component	1	83	13	17020	0.0615949	0.207113	15.7739	SNRPD1
GO:0042744	hydrogen peroxide catabolic process	biological_process	1	83	13	17020	0.0615949	0.207113	15.7739	PRDX4
GO:0045056	transcytosis	biological_process	1	83	13	17020	0.0615949	0.207113	15.7739	VPS35
GO:0060292	long-term synaptic depression	biological_process	1	83	13	17020	0.0615949	0.207113	15.7739	SRF
GO:0070372	regulation of ERK1 and ERK2 cascade	biological_process	1	83	13	17020	0.0615949	0.207113	15.7739	RRAS
GO:0071404	cellular response to low-density lipoprotein particle stimulus	biological_process	1	83	13	17020	0.0615949	0.207113	15.7739	CD9
GO:1902895	positive regulation of pri-miRNA transcription by RNA polymerase II	biological_process	1	83	13	17020	0.0615949	0.207113	15.7739	SRF
GO:0003382	epithelial cell morphogenesis	biological_process	1	83	14	17020	0.0661746	0.213185	14.6472	PALLD
GO:0003756	protein disulfide isomerase activity	molecular_function	1	83	14	17020	0.0661746	0.213185	14.6472	LOC102189594
GO:0010803	regulation of tumor necrosis factor-mediated signaling pathway	biological_process	1	83	14	17020	0.0661746	0.213185	14.6472	SPPL2A
GO:0032508	DNA duplex unwinding	biological_process	1	83	14	17020	0.0661746	0.213185	14.6472	SUPV3L1
GO:0043968	histone H2A acetylation	biological_process	1	83	14	17020	0.0661746	0.213185	14.6472	MSL3
GO:0043984	histone H4-K16 acetylation	biological_process	1	83	14	17020	0.0661746	0.213185	14.6472	MSL3
GO:0055003	cardiac myofibril assembly	biological_process	1	83	14	17020	0.0661746	0.213185	14.6472	SRF
GO:0042470	melanosome	cellular_component	2	83	89	17020	0.0700869	0.219965	4.6081	SLC2A1;CALU
GO:0001836	release of cytochrome c from mitochondria	biological_process	1	83	15	17020	0.0707323	0.219965	13.6707	LOC106503930
GO:0005682	U5 snRNP	cellular_component	1	83	15	17020	0.0707323	0.219965	13.6707	SNRPD1
GO:0006091	generation of precursor metabolites and energy	biological_process	1	83	15	17020	0.0707323	0.219965	13.6707	DHTKD1
GO:0030904	retromer complex	cellular_component	1	83	15	17020	0.0707323	0.219965	13.6707	VPS35
GO:0042813	Wnt-activated receptor activity	molecular_function	1	83	15	17020	0.0707323	0.219965	13.6707	FZD8
GO:0031514	motile cilium	cellular_component	2	83	90	17020	0.0714596	0.22095	4.55689	DRC7;STARD10
GO:0002092	positive regulation of receptor internalization	biological_process	1	83	16	17020	0.075268	0.226224	12.8163	SCYL2
GO:0006509	membrane protein ectodomain proteolysis	biological_process	1	83	16	17020	0.075268	0.226224	12.8163	SPPL2A
GO:0007369	gastrulation	biological_process	1	83	16	17020	0.075268	0.226224	12.8163	SRF
GO:0015095	magnesium ion transmembrane transporter activity	molecular_function	1	83	16	17020	0.075268	0.226224	12.8163	CNNM2
GO:0030513	positive regulation of BMP signaling pathway	biological_process	1	83	16	17020	0.075268	0.226224	12.8163	FBXL15
GO:0001726	ruffle	cellular_component	2	83	95	17020	0.0784526	0.232014	4.31706	PALLD;TNFRSF12A
GO:0009725	response to hormone	biological_process	1	83	17	17020	0.0797818	0.232014	12.0624	SRF
GO:0035267	NuA4 histone acetyltransferase complex	cellular_component	1	83	17	17020	0.0797818	0.232014	12.0624	MSL3
GO:0035567	non-canonical Wnt signaling pathway	biological_process	1	83	17	17020	0.0797818	0.232014	12.0624	FZD8
GO:0045765	regulation of angiogenesis	biological_process	1	83	17	17020	0.0797818	0.232014	12.0624	TNFRSF12A
GO:0098586	cellular response to virus	biological_process	1	83	17	17020	0.0797818	0.232014	12.0624	LOC106503930
GO:0005783	endoplasmic reticulum	cellular_component	7	83	770	17020	0.0814875	0.233708	1.86418	SEC61A2;RINT1;CNIH4;RCN2;TMCO1;PRDX4;CALU
GO:0016226	iron-sulfur cluster assembly	biological_process	1	83	18	17020	0.0842738	0.233708	11.3922	NDOR1
GO:0016573	histone acetylation	biological_process	1	83	18	17020	0.0842738	0.233708	11.3922	MSL3
GO:0034719	SMN-Sm protein complex	cellular_component	1	83	18	17020	0.0842738	0.233708	11.3922	SNRPD1
GO:0035035	histone acetyltransferase binding	molecular_function	1	83	18	17020	0.0842738	0.233708	11.3922	ECD
GO:0048020	CCR chemokine receptor binding	molecular_function	1	83	18	17020	0.0842738	0.233708	11.3922	CCL26
GO:0070584	mitochondrion morphogenesis	biological_process	1	83	18	17020	0.0842738	0.233708	11.3922	SUPV3L1
GO:0090316	positive regulation of intracellular protein transport	biological_process	1	83	18	17020	0.0842738	0.233708	11.3922	OAZ1
GO:0097193	intrinsic apoptotic signaling pathway	biological_process	1	83	18	17020	0.0842738	0.233708	11.3922	LOC106503930
GO:0000245	spliceosomal complex assembly	biological_process	1	83	19	17020	0.0887442	0.234041	10.7926	SNRPD1
GO:0001837	epithelial to mesenchymal transition	biological_process	1	83	19	17020	0.0887442	0.234041	10.7926	RFLNB
GO:0005686	U2 snRNP	cellular_component	1	83	19	17020	0.0887442	0.234041	10.7926	SNRPD1
GO:0007616	long-term memory	biological_process	1	83	19	17020	0.0887442	0.234041	10.7926	SRF
GO:0008643	carbohydrate transport	biological_process	1	83	19	17020	0.0887442	0.234041	10.7926	SLC35A5
GO:0034237	protein kinase A regulatory subunit binding	molecular_function	1	83	19	17020	0.0887442	0.234041	10.7926	PRKACB
GO:0048247	lymphocyte chemotaxis	biological_process	1	83	19	17020	0.0887442	0.234041	10.7926	CCL26
GO:0048589	developmental growth	biological_process	1	83	19	17020	0.0887442	0.234041	10.7926	SRF
GO:0097191	extrinsic apoptotic signaling pathway	biological_process	1	83	19	17020	0.0887442	0.234041	10.7926	TNFRSF12A
GO:2001240	negative regulation of extrinsic apoptotic signaling pathway in absence of ligand	biological_process	1	83	19	17020	0.0887442	0.234041	10.7926	LOC106503930
GO:0006364	rRNA processing	biological_process	2	83	104	17020	0.0915483	0.234289	3.94347	LAS1L;UTP14A
GO:0005730	nucleolus	cellular_component	6	83	639	17020	0.0916416	0.234289	1.92545	RPL11;APTX;LAS1L;RCN2;UTP14A;SIRT7
GO:0001228	DNA-binding transcription activator activity, RNA polymerase II-specific	molecular_function	2	83	105	17020	0.093041	0.234289	3.90591	SRF;IER2
GO:0031175	neuron projection development	biological_process	2	83	105	17020	0.093041	0.234289	3.90591	PALLD;SRF
GO:0001707	mesoderm formation	biological_process	1	83	20	17020	0.093193	0.234289	10.253	SRF
GO:0004712	protein serine/threonine/tyrosine kinase activity	molecular_function	1	83	20	17020	0.093193	0.234289	10.253	CLK1
GO:0005685	U1 snRNP	cellular_component	1	83	20	17020	0.093193	0.234289	10.253	SNRPD1
GO:0006401	RNA catabolic process	biological_process	1	83	20	17020	0.093193	0.234289	10.253	SUPV3L1
GO:0030687	preribosome, large subunit precursor	cellular_component	1	83	20	17020	0.093193	0.234289	10.253	LAS1L
GO:0034504	protein localization to nucleus	biological_process	1	83	20	17020	0.093193	0.234289	10.253	RPL11
GO:0005770	late endosome	cellular_component	2	83	108	17020	0.0975615	0.238726	3.79741	SPPL2A;VPS35
GO:0001569	branching involved in blood vessel morphogenesis	biological_process	1	83	21	17020	0.0976204	0.238726	9.76477	SRF
GO:0005875	microtubule associated complex	cellular_component	1	83	21	17020	0.0976204	0.238726	9.76477	MAP1A
GO:0030521	androgen receptor signaling pathway	biological_process	1	83	21	17020	0.0976204	0.238726	9.76477	RWDD1
GO:0043967	histone H4 acetylation	biological_process	1	83	21	17020	0.0976204	0.238726	9.76477	MSL3
GO:2000311	regulation of AMPA receptor activity	biological_process	1	83	21	17020	0.0976204	0.238726	9.76477	CNIH2
GO:0000123	histone acetyltransferase complex	cellular_component	1	83	22	17020	0.102026	0.243613	9.32092	MSL3
GO:0016358	dendrite development	biological_process	1	83	22	17020	0.102026	0.243613	9.32092	MAP1A
GO:0035249	synaptic transmission, glutamatergic	biological_process	1	83	22	17020	0.102026	0.243613	9.32092	CNIH2
GO:1901215	negative regulation of neuron death	biological_process	1	83	22	17020	0.102026	0.243613	9.32092	VPS35
GO:0005759	mitochondrial matrix	cellular_component	3	83	231	17020	0.103296	0.243613	2.66312	PCCA;DHTKD1;SUPV3L1
GO:0003779	actin binding	molecular_function	3	83	232	17020	0.104299	0.243613	2.65164	PALLD;NF2;MAP1A
GO:0002931	response to ischemia	biological_process	1	83	23	17020	0.106411	0.243613	8.91566	EGR1
GO:0004004	ATP-dependent RNA helicase activity	molecular_function	1	83	23	17020	0.106411	0.243613	8.91566	SUPV3L1
GO:0005689	U12-type spliceosomal complex	cellular_component	1	83	23	17020	0.106411	0.243613	8.91566	SNRPD1
GO:0015914	phospholipid transport	biological_process	1	83	23	17020	0.106411	0.243613	8.91566	STARD10
GO:0017056	structural constituent of nuclear pore	molecular_function	1	83	23	17020	0.106411	0.243613	8.91566	NUP160
GO:0017147	Wnt-protein binding	molecular_function	1	83	23	17020	0.106411	0.243613	8.91566	FZD8
GO:0045597	positive regulation of cell differentiation	biological_process	1	83	23	17020	0.106411	0.243613	8.91566	SRF
GO:0050808	synapse organization	biological_process	1	83	23	17020	0.106411	0.243613	8.91566	PALLD
GO:0072593	reactive oxygen species metabolic process	biological_process	1	83	23	17020	0.106411	0.243613	8.91566	LOC106503930
GO:0002102	podosome	cellular_component	1	83	24	17020	0.110775	0.24832	8.54418	PALLD
GO:0002548	monocyte chemotaxis	biological_process	1	83	24	17020	0.110775	0.24832	8.54418	CCL26
GO:0016575	histone deacetylation	biological_process	1	83	24	17020	0.110775	0.24832	8.54418	MSL3
GO:0030282	bone mineralization	biological_process	1	83	24	17020	0.110775	0.24832	8.54418	FBXL15
GO:0044295	axonal growth cone	cellular_component	1	83	24	17020	0.110775	0.24832	8.54418	PALLD
GO:0016491	oxidoreductase activity	molecular_function	2	83	118	17020	0.113059	0.251008	3.4756	NDOR1;DHRS13
GO:0031648	protein destabilization	biological_process	1	83	25	17020	0.115117	0.251008	8.20241	VPS35
GO:0051491	positive regulation of filopodium assembly	biological_process	1	83	25	17020	0.115117	0.251008	8.20241	SRF
GO:0097546	ciliary base	cellular_component	1	83	25	17020	0.115117	0.251008	8.20241	PRKACB
GO:0005813	centrosome	cellular_component	4	83	381	17020	0.115557	0.251008	2.15286	ITGB6;RANBP1;PRKACB;PATJ
GO:0030036	actin cytoskeleton organization	biological_process	2	83	121	17020	0.117826	0.251008	3.38943	PALLD;SRF
GO:0000387	spliceosomal snRNP assembly	biological_process	1	83	26	17020	0.119439	0.251008	7.88693	SNRPD1
GO:0001618	virus receptor activity	molecular_function	1	83	26	17020	0.119439	0.251008	7.88693	ITGB6
GO:0007040	lysosome organization	biological_process	1	83	26	17020	0.119439	0.251008	7.88693	VPS35
GO:0008219	cell death	biological_process	1	83	26	17020	0.119439	0.251008	7.88693	NDOR1
GO:0008536	Ran GTPase binding	molecular_function	1	83	26	17020	0.119439	0.251008	7.88693	RANBP1
GO:0034097	response to cytokine	biological_process	1	83	26	17020	0.119439	0.251008	7.88693	SRF
GO:0043588	skin development	biological_process	1	83	26	17020	0.119439	0.251008	7.88693	COL5A2
GO:0048705	skeletal system morphogenesis	biological_process	1	83	26	17020	0.119439	0.251008	7.88693	RFLNB
GO:0071339	MLL1 complex	cellular_component	1	83	26	17020	0.119439	0.251008	7.88693	LAS1L
GO:0097190	apoptotic signaling pathway	biological_process	1	83	26	17020	0.119439	0.251008	7.88693	LOC106503930
GO:0006096	glycolytic process	biological_process	1	83	27	17020	0.12374	0.256046	7.59482	DHTKD1
GO:0030020	extracellular matrix structural constituent conferring tensile strength	molecular_function	1	83	27	17020	0.12374	0.256046	7.59482	COL5A2
GO:0060325	face morphogenesis	biological_process	1	83	27	17020	0.12374	0.256046	7.59482	RRAS
GO:0071007	U2-type catalytic step 2 spliceosome	cellular_component	1	83	27	17020	0.12374	0.256046	7.59482	SNRPD1
GO:0005634	nucleus	cellular_component	26	83	4301	17020	0.126971	0.260888	1.23961	IMPDH1;SNRPD1;ECD;NDOR1;APTX;SPC24;NSRP1;ELF1;PALLD;SRF;NF2;EGR1;LOC102173489;OAZ1;TNRC18;CLK1;C11H9orf78;CEBPD;RANBP1;SUPV3L1;PRKACB;ZSCAN16;FOXJ3;IER2;TPRKB;ZBTB26
GO:0032281	AMPA glutamate receptor complex	cellular_component	1	83	28	17020	0.12802	0.260888	7.32358	CNIH2
GO:0045214	sarcomere organization	biological_process	1	83	28	17020	0.12802	0.260888	7.32358	SRF
GO:0048538	thymus development	biological_process	1	83	28	17020	0.12802	0.260888	7.32358	SRF
GO:0030198	extracellular matrix organization	biological_process	2	83	128	17020	0.129142	0.261867	3.20407	COL5A2;PRDX4
GO:0045202	synapse	cellular_component	3	83	256	17020	0.129474	0.261867	2.40305	RPL11;NF2;MAP1A
GO:0007154	cell communication	biological_process	1	83	29	17020	0.132279	0.262605	7.07104	ENPP5
GO:0009953	dorsal/ventral pattern formation	biological_process	1	83	29	17020	0.132279	0.262605	7.07104	FBXL15
GO:0046540	U4/U6 x U5 tri-snRNP complex	cellular_component	1	83	29	17020	0.132279	0.262605	7.07104	SNRPD1
GO:0050661	NADP binding	molecular_function	1	83	29	17020	0.132279	0.262605	7.07104	NDOR1
GO:0070098	chemokine-mediated signaling pathway	biological_process	1	83	29	17020	0.132279	0.262605	7.07104	CCL26
GO:0000027	ribosomal large subunit assembly	biological_process	1	83	30	17020	0.136518	0.264196	6.83534	RPL11
GO:0005771	multivesicular body	cellular_component	1	83	30	17020	0.136518	0.264196	6.83534	TPT1
GO:0006099	tricarboxylic acid cycle	biological_process	1	83	30	17020	0.136518	0.264196	6.83534	DHTKD1
GO:0030155	regulation of cell adhesion	biological_process	1	83	30	17020	0.136518	0.264196	6.83534	SRF
GO:0043484	regulation of RNA splicing	biological_process	1	83	30	17020	0.136518	0.264196	6.83534	CLK1
GO:0048167	regulation of synaptic plasticity	biological_process	1	83	30	17020	0.136518	0.264196	6.83534	MAP1A
GO:0071333	cellular response to glucose stimulus	biological_process	1	83	30	17020	0.136518	0.264196	6.83534	SRF
GO:0043025	neuronal cell body	cellular_component	3	83	265	17020	0.139427	0.268496	2.32144	PALLD;VPS35;MAP1A
GO:0008009	chemokine activity	molecular_function	1	83	31	17020	0.140736	0.268496	6.61485	CCL26
GO:0030199	collagen fibril organization	biological_process	1	83	31	17020	0.140736	0.268496	6.61485	COL5A2
GO:1990841	promoter-specific chromatin binding	molecular_function	1	83	31	17020	0.140736	0.268496	6.61485	EGR1
GO:0031623	receptor internalization	biological_process	1	83	32	17020	0.144934	0.273594	6.40813	CD9
GO:0033209	tumor necrosis factor-mediated signaling pathway	biological_process	1	83	32	17020	0.144934	0.273594	6.40813	TNFRSF12A
GO:0042645	mitochondrial nucleoid	cellular_component	1	83	32	17020	0.144934	0.273594	6.40813	SUPV3L1
GO:0016323	basolateral plasma membrane	cellular_component	2	83	140	17020	0.149091	0.279519	2.92943	SLC2A1;CNNM2
GO:0071005	U2-type precatalytic spliceosome	cellular_component	1	83	33	17020	0.149112	0.279519	6.21395	SNRPD1
GO:0043154	negative regulation of cysteine-type endopeptidase activity involved in apoptotic process	biological_process	1	83	34	17020	0.153269	0.286315	6.03118	LOC106503930
GO:0006366	transcription by RNA polymerase II	biological_process	2	83	144	17020	0.155875	0.288043	2.84806	ECD;SRF
GO:0004715	non-membrane spanning protein tyrosine kinase activity	molecular_function	1	83	35	17020	0.157406	0.288043	5.85886	CLK1
GO:0030900	forebrain development	biological_process	1	83	35	17020	0.157406	0.288043	5.85886	SRF
GO:0032040	small-subunit processome	cellular_component	1	83	35	17020	0.157406	0.288043	5.85886	UTP14A
GO:0045171	intercellular bridge	cellular_component	1	83	35	17020	0.157406	0.288043	5.85886	PRKACB
GO:0071230	cellular response to amino acid stimulus	biological_process	1	83	35	17020	0.157406	0.288043	5.85886	COL5A2
GO:0008333	endosome to lysosome transport	biological_process	1	83	36	17020	0.161524	0.293581	5.69612	SCYL2
GO:0045111	intermediate filament cytoskeleton	cellular_component	1	83	36	17020	0.161524	0.293581	5.69612	NDOR1
GO:0008236	serine-type peptidase activity	molecular_function	1	83	37	17020	0.165622	0.297648	5.54217	HTRA3
GO:0030514	negative regulation of BMP signaling pathway	biological_process	1	83	37	17020	0.165622	0.297648	5.54217	HTRA3
GO:0030838	positive regulation of actin filament polymerization	biological_process	1	83	37	17020	0.165622	0.297648	5.54217	CCL26
GO:0003682	chromatin binding	molecular_function	3	83	288	17020	0.165974	0.297648	2.13604	SRF;TNRC18;SIRT7
GO:0010008	endosome membrane	cellular_component	2	83	151	17020	0.167886	0.300075	2.71603	SCYL2;VPS35
GO:0018107	peptidyl-threonine phosphorylation	biological_process	1	83	38	17020	0.169699	0.301314	5.39632	CLK1
GO:0060170	ciliary membrane	cellular_component	1	83	38	17020	0.169699	0.301314	5.39632	IQCE
GO:0004252	serine-type endopeptidase activity	molecular_function	2	83	153	17020	0.171347	0.303239	2.68053	PCSK7;HTRA3
GO:0016485	protein processing	biological_process	1	83	39	17020	0.173757	0.303511	5.25795	PCSK7
GO:0021766	hippocampus development	biological_process	1	83	39	17020	0.173757	0.303511	5.25795	SRF
GO:0031146	SCF-dependent proteasomal ubiquitin-dependent protein catabolic process	biological_process	1	83	39	17020	0.173757	0.303511	5.25795	FBXL15
GO:0046332	SMAD binding	molecular_function	1	83	39	17020	0.173757	0.303511	5.25795	COL5A2
GO:0005637	nuclear inner membrane	cellular_component	1	83	40	17020	0.177796	0.30757	5.12651	TMEM43
GO:0030512	negative regulation of transforming growth factor beta receptor signaling pathway	biological_process	1	83	40	17020	0.177796	0.30757	5.12651	HTRA3
GO:0042149	cellular response to glucose starvation	biological_process	1	83	40	17020	0.177796	0.30757	5.12651	SLC2A1
GO:0001725	stress fiber	cellular_component	1	83	41	17020	0.181815	0.310529	5.00147	PALLD
GO:0001938	positive regulation of endothelial cell proliferation	biological_process	1	83	41	17020	0.181815	0.310529	5.00147	CCL26
GO:0005902	microvillus	cellular_component	1	83	41	17020	0.181815	0.310529	5.00147	STARD10
GO:0007416	synapse assembly	biological_process	1	83	41	17020	0.181815	0.310529	5.00147	VPS35
GO:0001947	heart looping	biological_process	1	83	42	17020	0.185815	0.314366	4.88239	SRF
GO:0005881	cytoplasmic microtubule	cellular_component	1	83	42	17020	0.185815	0.314366	4.88239	TPT1
GO:0015631	tubulin binding	molecular_function	1	83	42	17020	0.185815	0.314366	4.88239	MAP1A
GO:0003705	transcription factor activity, RNA polymerase II distal enhancer sequence-specific binding	molecular_function	1	83	43	17020	0.189795	0.318099	4.76884	SRF
GO:0005844	polysome	cellular_component	1	83	43	17020	0.189795	0.318099	4.76884	RWDD1
GO:0030593	neutrophil chemotaxis	biological_process	1	83	43	17020	0.189795	0.318099	4.76884	CCL26
GO:0006397	mRNA processing	biological_process	2	83	164	17020	0.190584	0.31843	2.50073	ECD;NSRP1
GO:0043022	ribosome binding	molecular_function	1	83	44	17020	0.193756	0.321731	4.66046	SEC61A2
GO:0071347	cellular response to interleukin-1	biological_process	1	83	44	17020	0.193756	0.321731	4.66046	CCL26
GO:0099061	integral component of postsynaptic density membrane	cellular_component	1	83	45	17020	0.197698	0.327266	4.55689	CNIH2
GO:0019843	rRNA binding	molecular_function	1	83	46	17020	0.201621	0.331719	4.45783	RPL11
GO:0070588	calcium ion transmembrane transport	biological_process	1	83	46	17020	0.201621	0.331719	4.45783	TMCO1
GO:0004175	endopeptidase activity	molecular_function	1	83	47	17020	0.205525	0.334055	4.36298	HTRA3
GO:0006302	double-strand break repair	biological_process	1	83	47	17020	0.205525	0.334055	4.36298	APTX
GO:0008584	male gonad development	biological_process	1	83	47	17020	0.205525	0.334055	4.36298	PRDX4
GO:0030864	cortical actin cytoskeleton	cellular_component	1	83	47	17020	0.205525	0.334055	4.36298	SLC2A1
GO:0043066	negative regulation of apoptotic process	biological_process	3	83	323	17020	0.208898	0.335305	1.90458	LOC106503930;ARHGAP10;SUPV3L1
GO:0002181	cytoplasmic translation	biological_process	1	83	48	17020	0.20941	0.335305	4.27209	RWDD1
GO:0002244	hematopoietic progenitor cell differentiation	biological_process	1	83	48	17020	0.20941	0.335305	4.27209	DHTKD1
GO:0005262	calcium channel activity	molecular_function	1	83	48	17020	0.20941	0.335305	4.27209	TMCO1
GO:0050728	negative regulation of inflammatory response	biological_process	1	83	48	17020	0.20941	0.335305	4.27209	VPS35
GO:0045121	membrane raft	cellular_component	2	83	178	17020	0.21546	0.343395	2.30405	SLC2A1;NF2
GO:0005654	nucleoplasm	cellular_component	12	83	1907	17020	0.215739	0.343395	1.29036	SNRPD1;ECD;ITGB6;RPL11;APTX;LAS1L;ARMC5;TNRC18;LOC102189594;C11H9orf78;IER2;MSL3
GO:0016301	kinase activity	molecular_function	1	83	50	17020	0.217124	0.343566	4.1012	FN3KRP
GO:1904115	axon cytoplasm	cellular_component	1	83	50	17020	0.217124	0.343566	4.1012	MAP1A
GO:0001558	regulation of cell growth	biological_process	1	83	51	17020	0.220953	0.346567	4.02079	HTRA3
GO:0007613	memory	biological_process	1	83	51	17020	0.220953	0.346567	4.02079	MAP1A
GO:0043433	negative regulation of DNA-binding transcription factor activity	biological_process	1	83	51	17020	0.220953	0.346567	4.02079	RPL11
GO:0019003	GDP binding	molecular_function	1	83	52	17020	0.224763	0.347479	3.94347	RRAS
GO:0030168	platelet activation	biological_process	1	83	52	17020	0.224763	0.347479	3.94347	SRF
GO:0030175	filopodium	cellular_component	1	83	52	17020	0.224763	0.347479	3.94347	PALLD
GO:0030307	positive regulation of cell growth	biological_process	1	83	52	17020	0.224763	0.347479	3.94347	SUPV3L1
GO:0034599	cellular response to oxidative stress	biological_process	1	83	52	17020	0.224763	0.347479	3.94347	RWDD1
GO:0008565	protein transporter activity	molecular_function	1	83	53	17020	0.228555	0.351322	3.86906	VPS35
GO:0030136	clathrin-coated vesicle	cellular_component	1	83	53	17020	0.228555	0.351322	3.86906	SCYL2
GO:0019005	SCF ubiquitin ligase complex	cellular_component	1	83	54	17020	0.232329	0.355094	3.79741	FBXL15
GO:0040008	regulation of growth	biological_process	1	83	54	17020	0.232329	0.355094	3.79741	OSM
GO:0005884	actin filament	cellular_component	1	83	55	17020	0.236085	0.359812	3.72837	PALLD
GO:0006310	DNA recombination	biological_process	1	83	56	17020	0.239822	0.362951	3.66179	SUPV3L1
GO:0008233	peptidase activity	molecular_function	1	83	56	17020	0.239822	0.362951	3.66179	PCSK7
GO:0014069	postsynaptic density	cellular_component	2	83	193	17020	0.242426	0.362951	2.12498	CNIH2;VPS35
GO:0000381	regulation of alternative mRNA splicing, via spliceosome	biological_process	1	83	57	17020	0.243542	0.362951	3.59755	NSRP1
GO:0007409	axonogenesis	biological_process	1	83	57	17020	0.243542	0.362951	3.59755	MAP1A
GO:0031490	chromatin DNA binding	molecular_function	1	83	57	17020	0.243542	0.362951	3.59755	SRF
GO:0050660	flavin adenine dinucleotide binding	molecular_function	1	83	57	17020	0.243542	0.362951	3.59755	NDOR1
GO:0060070	canonical Wnt signaling pathway	biological_process	1	83	57	17020	0.243542	0.362951	3.59755	FZD8
GO:0071346	cellular response to interferon-gamma	biological_process	1	83	58	17020	0.247243	0.365849	3.53552	CCL26
GO:0005768	endosome	cellular_component	2	83	196	17020	0.247843	0.365849	2.09245	VPS35;ZFYVE21
GO:0008283	cell proliferation	biological_process	2	83	197	17020	0.249649	0.365849	2.08183	ECD;CLK1
GO:0005793	endoplasmic reticulum-Golgi intermediate compartment	cellular_component	1	83	59	17020	0.250926	0.365849	3.4756	CNIH4
GO:0006890	retrograde vesicle-mediated transport, Golgi to ER	biological_process	1	83	59	17020	0.250926	0.365849	3.4756	RINT1
GO:0008092	cytoskeletal protein binding	molecular_function	1	83	59	17020	0.250926	0.365849	3.4756	PALLD
GO:0035064	methylated histone binding	molecular_function	1	83	59	17020	0.250926	0.365849	3.4756	MSL3
GO:0045732	positive regulation of protein catabolic process	biological_process	1	83	59	17020	0.250926	0.365849	3.4756	OAZ1
GO:0000776	kinetochore	cellular_component	1	83	60	17020	0.254592	0.367906	3.41767	NUP160
GO:0006979	response to oxidative stress	biological_process	1	83	60	17020	0.254592	0.367906	3.41767	PRDX4
GO:0090263	positive regulation of canonical Wnt signaling pathway	biological_process	1	83	60	17020	0.254592	0.367906	3.41767	VPS35
GO:0000287	magnesium ion binding	molecular_function	2	83	200	17020	0.255072	0.367906	2.0506	LOC102177447;PRKACB
GO:0031965	nuclear membrane	cellular_component	2	83	201	17020	0.25688	0.369503	2.0404	TNRC18;LOC102189594
GO:0045944	positive regulation of transcription by RNA polymerase II	biological_process	5	83	702	17020	0.257565	0.369503	1.46054	ECD;SRF;EGR1;FOXJ3;IER2
GO:0008013	beta-catenin binding	molecular_function	1	83	61	17020	0.25824	0.369503	3.36164	NF2
GO:0001503	ossification	biological_process	1	83	62	17020	0.26187	0.372715	3.30742	COL5A2
GO:0007229	integrin-mediated signaling pathway	biological_process	1	83	62	17020	0.26187	0.372715	3.30742	ITGB6
GO:0001843	neural tube closure	biological_process	1	83	63	17020	0.265483	0.375868	3.25492	PRKACB
GO:0003697	single-stranded DNA binding	molecular_function	1	83	63	17020	0.265483	0.375868	3.25492	APTX
GO:0065003	protein-containing complex assembly	biological_process	1	83	65	17020	0.272656	0.382309	3.15477	SLC2A1
GO:0001077	proximal promoter DNA-binding transcription activator activity, RNA polymerase II-specific	molecular_function	2	83	211	17020	0.274972	0.382309	1.9437	ELF1;SRF
GO:0005096	GTPase activator activity	molecular_function	2	83	211	17020	0.274972	0.382309	1.9437	ARHGAP10;RANBP1
GO:0005581	collagen trimer	cellular_component	1	83	66	17020	0.276217	0.382309	3.10697	COL5A2
GO:0007015	actin filament organization	biological_process	1	83	66	17020	0.276217	0.382309	3.10697	SRF
GO:0042147	retrograde transport, endosome to Golgi	biological_process	1	83	66	17020	0.276217	0.382309	3.10697	VPS35
GO:0051726	regulation of cell cycle	biological_process	1	83	66	17020	0.276217	0.382309	3.10697	NF2
GO:0071356	cellular response to tumor necrosis factor	biological_process	1	83	66	17020	0.276217	0.382309	3.10697	CCL26
GO:0043565	sequence-specific DNA binding	molecular_function	3	83	375	17020	0.276428	0.382309	1.64048	SRF;EGR1;FOXJ3
GO:0000086	G2/M transition of mitotic cell cycle	biological_process	1	83	69	17020	0.286795	0.393612	2.97189	FBXL15
GO:0045766	positive regulation of angiogenesis	biological_process	1	83	69	17020	0.286795	0.393612	2.97189	RRAS
GO:0071013	catalytic step 2 spliceosome	cellular_component	1	83	69	17020	0.286795	0.393612	2.97189	SNRPD1
GO:0004386	helicase activity	molecular_function	1	83	71	17020	0.293763	0.402149	2.88817	SUPV3L1
GO:0008285	negative regulation of cell proliferation	biological_process	2	83	223	17020	0.29666	0.405083	1.83911	CD9;SRF
GO:0005789	endoplasmic reticulum membrane	cellular_component	5	83	746	17020	0.299029	0.407285	1.3744	SEC61A2;RINT1;RNF170;CNIH2;CALU
GO:0006406	mRNA export from nucleus	biological_process	1	83	73	17020	0.300663	0.408477	2.80904	NUP160
GO:0016787	hydrolase activity	molecular_function	1	83	74	17020	0.304088	0.411054	2.77108	ENPP5
GO:0051091	positive regulation of DNA-binding transcription factor activity	biological_process	1	83	74	17020	0.304088	0.411054	2.77108	SRF
GO:0001501	skeletal system development	biological_process	1	83	75	17020	0.307497	0.413583	2.73414	COL5A2
GO:0042826	histone deacetylase binding	molecular_function	1	83	75	17020	0.307497	0.413583	2.73414	SRF
GO:0042803	protein homodimerization activity	molecular_function	4	83	581	17020	0.314696	0.422211	1.41177	SPPL2A;SRF;SUPV3L1;PRDX4
GO:0005681	spliceosomal complex	cellular_component	1	83	80	17020	0.324293	0.431856	2.56325	C11H9orf78
GO:0022625	cytosolic large ribosomal subunit	cellular_component	1	83	80	17020	0.324293	0.431856	2.56325	RPL11
GO:0098793	presynapse	cellular_component	1	83	80	17020	0.324293	0.431856	2.56325	VPS35
GO:0016324	apical plasma membrane	cellular_component	2	83	239	17020	0.32543	0.431988	1.71599	SLC2A1;PATJ
GO:0006954	inflammatory response	biological_process	2	83	240	17020	0.327219	0.431988	1.70884	ITGB6;CCL26
GO:0000777	condensed chromosome kinetochore	cellular_component	1	83	81	17020	0.327604	0.431988	2.53161	SPC24
GO:0030308	negative regulation of cell growth	biological_process	1	83	81	17020	0.327604	0.431988	2.53161	NF2
GO:0050776	regulation of immune response	biological_process	1	83	82	17020	0.330899	0.433147	2.50073	SPPL2A
GO:0090090	negative regulation of canonical Wnt signaling pathway	biological_process	1	83	82	17020	0.330899	0.433147	2.50073	SCYL2
GO:0098609	cell-cell adhesion	biological_process	1	83	82	17020	0.330899	0.433147	2.50073	SRF
GO:0000226	microtubule cytoskeleton organization	biological_process	1	83	84	17020	0.33744	0.440638	2.44119	MAP1A
GO:0005201	extracellular matrix structural constituent	molecular_function	1	83	85	17020	0.340688	0.443801	2.41247	COL5A2
GO:0030176	integral component of endoplasmic reticulum membrane	cellular_component	1	83	89	17020	0.353519	0.459404	2.30405	TMCO1
GO:0001764	neuron migration	biological_process	1	83	90	17020	0.356689	0.461294	2.27845	SRF
GO:0030182	neuron differentiation	biological_process	1	83	90	17020	0.356689	0.461294	2.27845	IER2
GO:0007049	cell cycle	biological_process	2	83	258	17020	0.359202	0.462041	1.58961	RINT1;SPC24
GO:0030424	axon	cellular_component	2	83	258	17020	0.359202	0.462041	1.58961	PALLD;MAP1A
GO:0007030	Golgi organization	biological_process	1	83	91	17020	0.359842	0.462041	2.25341	RINT1
GO:0043005	neuron projection	cellular_component	2	83	263	17020	0.367996	0.471385	1.55939	VPS35;MAP1A
GO:0043547	positive regulation of GTPase activity	biological_process	1	83	95	17020	0.372306	0.475773	2.15853	CCL26
GO:0007010	cytoskeleton organization	biological_process	1	83	96	17020	0.375384	0.47857	2.13604	ARHGAP10
GO:0098978	glutamatergic synapse	cellular_component	2	83	269	17020	0.378488	0.481386	1.52461	CNIH2;VPS35
GO:0042391	regulation of membrane potential	biological_process	1	83	98	17020	0.381496	0.484068	2.09245	CNIH2
GO:0000922	spindle pole	cellular_component	1	83	99	17020	0.384529	0.486769	2.07132	TPT1
GO:0003677	DNA binding	molecular_function	7	83	1222	17020	0.386778	0.488293	1.17465	SRF;CEBPD;SUPV3L1;ZSCAN16;IER2;ZBTB26;MSL3
GO:0018105	peptidyl-serine phosphorylation	biological_process	1	83	100	17020	0.387548	0.488293	2.0506	CLK1
GO:0030018	Z disc	cellular_component	1	83	102	17020	0.393543	0.494687	2.01039	PALLD
GO:0031902	late endosome membrane	cellular_component	1	83	103	17020	0.396518	0.497265	1.99088	SPPL2A
GO:0005923	bicellular tight junction	cellular_component	1	83	104	17020	0.399479	0.498653	1.97173	PATJ
GO:0043197	dendritic spine	cellular_component	1	83	104	17020	0.399479	0.498653	1.97173	CNIH2
GO:0046872	metal ion binding	molecular_function	11	83	2044	17020	0.412445	0.513647	1.10355	IMPDH1;PCCA;ENPP5;APTX;RNF170;NT5DC3;ZSCAN16;ZFYVE21;SIRT7;COL5A2;ZBTB26
GO:0005615	extracellular space	cellular_component	6	83	1069	17020	0.422611	0.525091	1.15095	CCL26;RBP4;LOC102189594;OSM;TPT1;COL5A2
GO:0046777	protein autophosphorylation	biological_process	1	83	113	17020	0.425489	0.527449	1.81469	CLK1
GO:0015031	protein transport	biological_process	2	83	298	17020	0.428125	0.529498	1.37624	RINT1;CNIH4
GO:0006357	regulation of transcription by RNA polymerase II	biological_process	2	83	299	17020	0.429802	0.530352	1.37164	ELF1;EGR1
GO:0005739	mitochondrion	cellular_component	5	83	890	17020	0.439198	0.540015	1.15202	LOC106503930;DHTKD1;TNRC18;VPS35;SUPV3L1
GO:0003700	DNA-binding transcription factor activity	molecular_function	3	83	498	17020	0.439641	0.540015	1.2353	SRF;CEBPD;FOXJ3
GO:0006888	ER to Golgi vesicle-mediated transport	biological_process	1	83	121	17020	0.447673	0.548628	1.69471	CNIH4
GO:0007156	homophilic cell adhesion via plasma membrane adhesion molecules	biological_process	1	83	122	17020	0.450385	0.550698	1.68082	PALLD
GO:0042981	regulation of apoptotic process	biological_process	1	83	125	17020	0.458445	0.556757	1.64048	NF2
GO:0043235	receptor complex	cellular_component	1	83	125	17020	0.458445	0.556757	1.64048	NT5DC3
GO:0062023	collagen-containing extracellular matrix	cellular_component	1	83	125	17020	0.458445	0.556757	1.64048	COL5A2
GO:0030425	dendrite	cellular_component	2	83	319	17020	0.462782	0.560759	1.28564	CNIH2;MAP1A
GO:0005856	cytoskeleton	cellular_component	2	83	321	17020	0.46602	0.562593	1.27763	DRC7;NF2
GO:0007507	heart development	biological_process	1	83	128	17020	0.466388	0.562593	1.60203	SRF
GO:0001701	in utero embryonic development	biological_process	1	83	129	17020	0.46901	0.56323	1.58961	SRF
GO:0016192	vesicle-mediated transport	biological_process	1	83	129	17020	0.46901	0.56323	1.58961	CNIH2
GO:0030496	midbody	cellular_component	1	83	130	17020	0.471619	0.565102	1.57739	SLC2A1
GO:1990904	ribonucleoprotein complex	cellular_component	1	83	131	17020	0.474215	0.566951	1.56535	NSRP1
GO:0010629	negative regulation of gene expression	biological_process	1	83	134	17020	0.48193	0.57249	1.5303	VPS35
GO:0030027	lamellipodium	cellular_component	1	83	134	17020	0.48193	0.57249	1.5303	PALLD
GO:0000978	RNA polymerase II proximal promoter sequence-specific DNA binding	molecular_function	2	83	331	17020	0.482041	0.57249	1.23903	ELF1;SRF
GO:0003729	mRNA binding	molecular_function	1	83	136	17020	0.48701	0.577118	1.5078	NSRP1
GO:0005737	cytoplasm	cellular_component	19	83	3794	17020	0.490476	0.579948	1.02692	IMPDH1;DRC7;ECD;LAS1L;ARMC5;FBXL15;SRF;NF2;EGR1;RFLNB;OAZ1;CLK1;RWDD1;RANBP1;TPT1;IER2;SIRT7;TPRKB;MAP1A
GO:0004672	protein kinase activity	molecular_function	1	83	139	17020	0.494539	0.583469	1.47525	SCYL2
GO:0038023	signaling receptor activity	molecular_function	1	83	141	17020	0.499497	0.586746	1.45433	ITGB6
GO:0043687	post-translational protein modification	biological_process	1	83	141	17020	0.499497	0.586746	1.45433	FN3KRP
GO:0032991	protein-containing complex	cellular_component	2	83	343	17020	0.500879	0.587073	1.19569	NF2;PATJ
GO:0016477	cell migration	biological_process	1	83	142	17020	0.501959	0.587073	1.44409	PALLD
GO:0000790	nuclear chromatin	cellular_component	1	83	144	17020	0.506845	0.591502	1.42403	SRF
GO:0008289	lipid binding	molecular_function	1	83	148	17020	0.516476	0.601438	1.38554	STARD10
GO:0007166	cell surface receptor signaling pathway	biological_process	1	83	149	17020	0.518855	0.602903	1.37624	CD9
GO:0044212	transcription regulatory region DNA binding	molecular_function	1	83	151	17020	0.523578	0.607079	1.35801	SRF
GO:0070374	positive regulation of ERK1 and ERK2 cascade	biological_process	1	83	152	17020	0.525922	0.608486	1.34908	CCL26
GO:0061630	ubiquitin protein ligase activity	molecular_function	1	83	153	17020	0.528254	0.609873	1.34026	RNF170
GO:0006355	regulation of transcription, DNA-templated	biological_process	2	83	364	17020	0.532792	0.613794	1.1267	SRF;LOC102173489
GO:0015629	actin cytoskeleton	cellular_component	1	83	157	17020	0.537473	0.617864	1.30612	PALLD
GO:0005125	cytokine activity	molecular_function	1	83	160	17020	0.544269	0.621692	1.28163	OSM
GO:0005815	microtubule organizing center	cellular_component	1	83	160	17020	0.544269	0.621692	1.28163	PATJ
GO:0030335	positive regulation of cell migration	biological_process	1	83	160	17020	0.544269	0.621692	1.28163	CCL26
GO:0005929	cilium	cellular_component	1	83	162	17020	0.548745	0.625477	1.2658	IQCE
GO:0044877	protein-containing complex binding	molecular_function	1	83	163	17020	0.550967	0.626681	1.25804	RRAS
GO:0043231	intracellular membrane-bounded organelle	cellular_component	2	83	380	17020	0.556174	0.63127	1.07926	SPPL2A;CNNM2
GO:0000398	mRNA splicing, via spliceosome	biological_process	1	83	167	17020	0.559746	0.632448	1.22791	SNRPD1
GO:0001525	angiogenesis	biological_process	1	83	168	17020	0.561915	0.632448	1.2206	TNFRSF12A
GO:0005198	structural molecule activity	molecular_function	1	83	168	17020	0.561915	0.632448	1.2206	MAP1A
GO:0019904	protein domain specific binding	molecular_function	1	83	168	17020	0.561915	0.632448	1.2206	NF2
GO:0007275	multicellular organism development	biological_process	2	83	387	17020	0.566146	0.63588	1.05974	FZD8;SRF
GO:0005509	calcium ion binding	molecular_function	3	83	607	17020	0.572297	0.641449	1.01348	RCN2;TPT1;CALU
GO:0010628	positive regulation of gene expression	biological_process	1	83	175	17020	0.5768	0.643814	1.17177	VPS35
GO:0031012	extracellular matrix	cellular_component	1	83	175	17020	0.5768	0.643814	1.17177	COL5A2
GO:0009897	external side of plasma membrane	cellular_component	1	83	177	17020	0.58096	0.647115	1.15853	ITGB6
GO:0019899	enzyme binding	molecular_function	1	83	179	17020	0.58508	0.650357	1.14559	PCCA
GO:0045211	postsynaptic membrane	cellular_component	1	83	181	17020	0.58916	0.653542	1.13293	CNIH2
GO:0007186	G protein-coupled receptor signaling pathway	biological_process	2	83	405	17020	0.591056	0.654296	1.01264	CCL26;PRKACB
GO:0006412	translation	biological_process	1	83	185	17020	0.597201	0.658389	1.10843	RPL11
GO:0043065	positive regulation of apoptotic process	biological_process	1	83	185	17020	0.597201	0.658389	1.10843	TNFRSF12A
GO:0006508	proteolysis	biological_process	1	83	186	17020	0.599187	0.659228	1.10247	HTRA3
GO:0031625	ubiquitin protein ligase binding	molecular_function	1	83	189	17020	0.605087	0.66436	1.08497	PRKACB
GO:0005524	ATP binding	molecular_function	6	83	1288	17020	0.60654	0.6646	0.95525	PCCA;SCYL2;CLK1;SUPV3L1;PRKACB;CNNM2
GO:0003713	transcription coactivator activity	molecular_function	1	83	192	17020	0.6109	0.668017	1.06802	ECD
GO:0005576	extracellular region	cellular_component	5	83	1085	17020	0.616552	0.672829	0.944978	ENPP5;HTRA3;DHRS13;COL5A2;CALU
GO:0051607	defense response to virus	biological_process	1	83	196	17020	0.618521	0.673612	1.04623	LOC106503930
GO:0000977	RNA polymerase II regulatory region sequence-specific DNA binding	molecular_function	1	83	198	17020	0.622276	0.676332	1.03566	IER2
GO:0005886	plasma membrane	cellular_component	14	83	3030	17020	0.632971	0.685569	0.947473	SPPL2A;FZD8;ENPP5;ARHGAP10;PALLD;C29H11orf24;NF2;LOC102173489;LOC102189594;TNFRSF12A;PRKACB;CNNM2;PATJ;RRAS
GO:0005764	lysosome	cellular_component	1	83	204	17020	0.633323	0.685569	1.0052	VPS35
GO:0008017	microtubule binding	molecular_function	1	83	206	17020	0.636934	0.688093	0.995438	MAP1A
GO:0003735	structural constituent of ribosome	molecular_function	1	83	207	17020	0.638726	0.688646	0.990629	RPL11
GO:0005769	early endosome	cellular_component	1	83	210	17020	0.64405	0.692998	0.976477	VPS35
GO:0005765	lysosomal membrane	cellular_component	1	83	211	17020	0.645808	0.693502	0.971849	SPPL2A
GO:0004842	ubiquitin-protein transferase activity	molecular_function	1	83	216	17020	0.654467	0.701401	0.949353	FBXL15
GO:0030054	cell junction	cellular_component	2	83	463	17020	0.664126	0.710338	0.885789	CNIH2;PATJ
GO:0007165	signal transduction	biological_process	2	83	468	17020	0.669916	0.715109	0.876326	ARHGAP10;RRAS
GO:0000981	DNA-binding transcription factor activity, RNA polymerase II-specific	molecular_function	4	83	935	17020	0.67558	0.719727	0.877263	ELF1;EGR1;ZSCAN16;ZBTB26
GO:0006955	immune response	biological_process	1	83	232	17020	0.680797	0.723852	0.88388	OSM
GO:0008134	transcription factor binding	molecular_function	1	83	235	17020	0.685509	0.727423	0.872597	SRF
GO:0005102	signaling receptor binding	molecular_function	1	83	243	17020	0.697739	0.737492	0.843869	SCYL2
GO:0006511	ubiquitin-dependent protein catabolic process	biological_process	1	83	243	17020	0.697739	0.737492	0.843869	FBXL15
GO:0006468	protein phosphorylation	biological_process	1	83	271	17020	0.736958	0.77727	0.75668	PRKACB
GO:0016567	protein ubiquitination	biological_process	1	83	272	17020	0.738262	0.77727	0.753898	FBXL15
GO:0003924	GTPase activity	molecular_function	1	83	274	17020	0.74085	0.778471	0.748395	RRAS
GO:0006886	intracellular protein transport	biological_process	1	83	277	17020	0.744684	0.780975	0.74029	VPS35
GO:0005874	microtubule	cellular_component	1	83	287	17020	0.757066	0.792415	0.714496	MAP1A
GO:0019901	protein kinase binding	molecular_function	1	83	289	17020	0.75947	0.793388	0.709551	TPRKB
GO:0005743	mitochondrial inner membrane	cellular_component	1	83	293	17020	0.764208	0.79679	0.699864	LOC106503930
GO:0051301	cell division	biological_process	1	83	296	17020	0.767701	0.798884	0.692771	SPC24
GO:0016607	nuclear speck	cellular_component	1	83	298	17020	0.770001	0.79973	0.688122	NSRP1
GO:0035556	intracellular signal transduction	biological_process	1	83	302	17020	0.774534	0.802888	0.679007	PATJ
GO:0004674	protein serine/threonine kinase activity	molecular_function	1	83	305	17020	0.777875	0.804802	0.672329	CLK1
GO:0045087	innate immune response	biological_process	1	83	313	17020	0.786549	0.812214	0.655145	LOC106503930
GO:0007283	spermatogenesis	biological_process	1	83	315	17020	0.788665	0.812838	0.650985	PRDX4
GO:0003723	RNA binding	molecular_function	3	83	850	17020	0.790539	0.813212	0.723742	SNRPD1;LAS1L;SUPV3L1
GO:0007155	cell adhesion	biological_process	1	83	340	17020	0.813425	0.835158	0.603118	CD9
GO:0016020	membrane	cellular_component	4	83	1148	17020	0.819614	0.839909	0.714496	SPPL2A;LAS1L;CD9;STARD10
GO:0004930	G protein-coupled receptor activity	molecular_function	1	83	349	17020	0.821618	0.840362	0.587565	FZD8
GO:0005525	GTP binding	molecular_function	1	83	376	17020	0.844124	0.861744	0.545373	RRAS
GO:0045893	positive regulation of transcription, DNA-templated	biological_process	1	83	382	17020	0.848731	0.864806	0.536807	SRF
GO:0042802	identical protein binding	molecular_function	2	83	689	17020	0.854848	0.867751	0.59524	SLC2A1;ZBTB26
GO:0070062	extracellular exosome	cellular_component	2	83	689	17020	0.854848	0.867751	0.59524	SPPL2A;PATJ
GO:0006915	apoptotic process	biological_process	1	83	395	17020	0.858256	0.867936	0.51914	LOC106503930
GO:0009986	cell surface	cellular_component	1	83	395	17020	0.858256	0.867936	0.51914	TNFRSF12A
GO:0000139	Golgi membrane	cellular_component	1	83	426	17020	0.878644	0.886887	0.481362	TMCO1
GO:0030154	cell differentiation	biological_process	1	83	491	17020	0.912454	0.919289	0.417638	ELF1
GO:0000122	negative regulation of transcription by RNA polymerase II	biological_process	1	83	501	17020	0.916753	0.921894	0.409302	SIRT7
GO:0005887	integral component of plasma membrane	cellular_component	2	83	907	17020	0.940205	0.943714	0.452173	SLC2A1;CD9
GO:0008270	zinc ion binding	molecular_function	1	83	692	17020	0.96837	0.970173	0.29633	EGR1
GO:0016021	integral component of membrane	cellular_component	10	83	3416	17020	0.9807	0.9807	0.600293	FZD8;LOC106503930;SEC61A2;ENPP5;CNIH4;RNF170;C29H11orf24;TNFRSF12A;SHISA4;CNNM2
GO:0030117	membrane coat	cellular_component	1	413	8	17020	0.178448	0.4081	5.15133	CHMP4B
GO:0030673	axolemma	cellular_component	1	413	8	17020	0.178448	0.4081	5.15133	SPTBN1
GO:0031092	platelet alpha granule membrane	cellular_component	1	413	8	17020	0.178448	0.4081	5.15133	SPARC
GO:0043292	contractile fiber	cellular_component	1	413	8	17020	0.178448	0.4081	5.15133	GJA1
GO:0098981	cholinergic synapse	cellular_component	1	413	8	17020	0.178448	0.4081	5.15133	DLGAP4
GO:0014069	postsynaptic density	cellular_component	7	413	193	17020	0.189865	0.415416	1.49469	ARF1;SPTBN1;RPL30;RPS25;RPS18;CADM1;RPL38
GO:0030056	hemidesmosome	cellular_component	1	413	9	17020	0.198392	0.415416	4.57896	PLEC
GO:0031461	cullin-RING ubiquitin ligase complex	cellular_component	1	413	9	17020	0.198392	0.415416	4.57896	CUL3
GO:0098690	glycinergic synapse	cellular_component	1	413	9	17020	0.198392	0.415416	4.57896	HSPA8
GO:0001726	ruffle	cellular_component	4	413	95	17020	0.199543	0.415416	1.73519	TLN1;PDLIM7;MTMR14;MYO1C
GO:0055037	recycling endosome	cellular_component	4	413	95	17020	0.199543	0.415416	1.73519	ACKR3;ITGB1;OPTN;RAB13
GO:0005905	clathrin-coated pit	cellular_component	2	413	36	17020	0.217209	0.417929	2.28948	ACKR3;LRP1
GO:0045111	intermediate filament cytoskeleton	cellular_component	2	413	36	17020	0.217209	0.417929	2.28948	SAP30BP;NES
GO:0005635	nuclear envelope	cellular_component	5	413	132	17020	0.217591	0.417929	1.56101	CHMP4B;BNIP3;BANF1;PGRMC2;IPO7
GO:0000974	Prp19 complex	cellular_component	1	413	10	17020	0.217854	0.417929	4.12107	HSPA8
GO:0005641	nuclear envelope lumen	cellular_component	1	413	10	17020	0.217854	0.417929	4.12107	TUBB
GO:0005750	mitochondrial respiratory chain complex III	cellular_component	1	413	10	17020	0.217854	0.417929	4.12107	LOC102176290
GO:0016442	RISC complex	cellular_component	1	413	10	17020	0.217854	0.417929	4.12107	SND1
GO:0030877	beta-catenin destruction complex	cellular_component	1	413	10	17020	0.217854	0.417929	4.12107	CTNNBIP1
GO:0042583	chromaffin granule	cellular_component	1	413	10	17020	0.217854	0.417929	4.12107	LOC102182127
GO:0042641	actomyosin	cellular_component	1	413	10	17020	0.217854	0.417929	4.12107	LOC102174891
GO:0043034	costamere	cellular_component	1	413	10	17020	0.217854	0.417929	4.12107	PLEC
GO:0097038	perinuclear endoplasmic reticulum	cellular_component	1	413	10	17020	0.217854	0.417929	4.12107	CAPN2
GO:1904724	tertiary granule lumen	cellular_component	1	413	10	17020	0.217854	0.417929	4.12107	SPTAN1
GO:0005938	cell cortex	cellular_component	4	413	100	17020	0.224968	0.428257	1.64843	PARD3;RAI14;CORO1C;NLRP5
GO:0001650	fibrillar center	cellular_component	4	413	101	17020	0.230152	0.428257	1.63211	EIF3L;ANKRD1;RAI14;IMP4
GO:0016581	NuRD complex	cellular_component	1	413	11	17020	0.236845	0.428257	3.74642	CHD3
GO:0019774	proteasome core complex, beta-subunit complex	cellular_component	1	413	11	17020	0.236845	0.428257	3.74642	PSMB5
GO:0032797	SMN complex	cellular_component	1	413	11	17020	0.236845	0.428257	3.74642	STRAP
GO:0099524	postsynaptic cytosol	cellular_component	1	413	11	17020	0.236845	0.428257	3.74642	HSPA8
GO:0030425	dendrite	cellular_component	10	413	319	17020	0.248433	0.441145	1.29187	HRH4;RBM3;GNB1;RACK1;HSPA8;CAPN2;SACS;PPP2R1A;LRP1;KHSRP
GO:0031982	vesicle	cellular_component	3	413	72	17020	0.254259	0.441145	1.71711	CHMP4B;YWHAZ;BMP1
GO:0030126	COPI vesicle coat	cellular_component	1	413	12	17020	0.255375	0.441145	3.43422	COPG1
GO:0099523	presynaptic cytosol	cellular_component	1	413	12	17020	0.255375	0.441145	3.43422	HSPA8
GO:0009897	external side of plasma membrane	cellular_component	6	413	177	17020	0.26041	0.44859	1.39697	ACKR3;PDGFRA;CRLF1;IL27RA;GSR;CD44
GO:0045121	membrane raft	cellular_component	6	413	178	17020	0.264507	0.450584	1.38912	DPP4;PGK1;LOC102178700;CAPN2;PARK7;MYO1C
GO:0008250	oligosaccharyltransferase complex	cellular_component	1	413	13	17020	0.273456	0.450584	3.17005	RPN2
GO:0034709	methylosome	cellular_component	1	413	13	17020	0.273456	0.450584	3.17005	PRMT1
GO:0097440	apical dendrite	cellular_component	1	413	13	17020	0.273456	0.450584	3.17005	FLNA
GO:0030139	endocytic vesicle	cellular_component	2	413	43	17020	0.280398	0.461203	1.91677	DPP4;RAB13
GO:0015630	microtubule cytoskeleton	cellular_component	4	413	111	17020	0.283381	0.461239	1.48507	SPTAN1;LOC102178700;LOC102172952;GAPDH
GO:0098794	postsynapse	cellular_component	3	413	77	17020	0.28722	0.461239	1.60561	FLNA;CAMKV;DGKQ
GO:0035580	specific granule lumen	cellular_component	1	413	14	17020	0.2911	0.461239	2.94362	SPTAN1
GO:0042995	cell projection	cellular_component	3	413	79	17020	0.300505	0.472395	1.56496	ACTR2;HNRNPK;CD44
GO:0005682	U5 snRNP	cellular_component	1	413	15	17020	0.308316	0.472395	2.74738	DDX23
GO:0005721	pericentric heterochromatin	cellular_component	1	413	15	17020	0.308316	0.472395	2.74738	BAZ1B
GO:0034045	phagophore assembly site membrane	cellular_component	1	413	15	17020	0.308316	0.472395	2.74738	RAB1B
GO:0042581	specific granule	cellular_component	1	413	15	17020	0.308316	0.472395	2.74738	MAP28
GO:0042622	photoreceptor outer segment membrane	cellular_component	1	413	15	17020	0.308316	0.472395	2.74738	GNB1
GO:0044306	neuron projection terminus	cellular_component	1	413	15	17020	0.308316	0.472395	2.74738	UCHL1
GO:0030659	cytoplasmic vesicle membrane	cellular_component	4	413	117	17020	0.316166	0.481267	1.40891	CAMKV;ANXA1;RAB13;MYO1C
GO:0005640	nuclear outer membrane	cellular_component	1	413	16	17020	0.325115	0.483017	2.57567	NUCB2
GO:0005777	peroxisome	cellular_component	3	413	85	17020	0.340477	0.493908	1.45449	LOC102182233;NUDT17;VIM
GO:0005865	striated muscle thin filament	cellular_component	1	413	17	17020	0.341507	0.493908	2.42416	ACTA1
GO:0035371	microtubule plus-end	cellular_component	1	413	17	17020	0.341507	0.493908	2.42416	MAPRE1
GO:0043296	apical junction complex	cellular_component	1	413	17	17020	0.341507	0.493908	2.42416	PARD3
GO:0097381	photoreceptor disc membrane	cellular_component	1	413	17	17020	0.341507	0.493908	2.42416	GNB1
GO:0005911	cell-cell junction	cellular_component	4	413	124	17020	0.354769	0.504085	1.32938	ACTN4;FLNA;PARD3;CADM1
GO:0005719	nuclear euchromatin	cellular_component	1	413	18	17020	0.357501	0.504085	2.28948	ALKBH1
GO:0005720	nuclear heterochromatin	cellular_component	1	413	18	17020	0.357501	0.504085	2.28948	ALDOA
GO:0034719	SMN-Sm protein complex	cellular_component	1	413	18	17020	0.357501	0.504085	2.28948	STRAP
GO:0035327	transcriptionally active chromatin	cellular_component	1	413	18	17020	0.357501	0.504085	2.28948	CTR9
GO:0043235	receptor complex	cellular_component	4	413	125	17020	0.360292	0.506515	1.31874	PDGFRA;CRLF1;IL27RA;LRP1
GO:0016324	apical plasma membrane	cellular_component	7	413	239	17020	0.360858	0.506515	1.20701	GJA1;DPP4;PARD3;ANXA1;CD44;PLEC;NAALADL1
GO:0000775	chromosome, centromeric region	cellular_component	2	413	52	17020	0.360861	0.506515	1.58503	RAD21;PPP2R1A
GO:0005643	nuclear pore	cellular_component	2	413	52	17020	0.360861	0.506515	1.58503	MYO1C;IPO7
GO:0045177	apical part of cell	cellular_component	2	413	53	17020	0.369624	0.510208	1.55512	FAP;DCHS1
GO:0000159	protein phosphatase type 2A complex	cellular_component	1	413	19	17020	0.373109	0.510208	2.16898	PPP2R1A
GO:0005686	U2 snRNP	cellular_component	1	413	19	17020	0.373109	0.510208	2.16898	SF3B2
GO:0005839	proteasome core complex	cellular_component	1	413	19	17020	0.373109	0.510208	2.16898	PSMB5
GO:0008305	integrin complex	cellular_component	1	413	19	17020	0.373109	0.510208	2.16898	ITGB1
GO:0030992	intraciliary transport particle B	cellular_component	1	413	19	17020	0.373109	0.510208	2.16898	KIF17
GO:0031514	motile cilium	cellular_component	3	413	90	17020	0.373679	0.510237	1.37369	EFCAB2;ANXA1;DRC7
GO:0005922	connexin complex	cellular_component	1	413	21	17020	0.403197	0.538273	1.96241	GJA1
GO:0042612	MHC class I protein complex	cellular_component	1	413	21	17020	0.403197	0.538273	1.96241	LOC102171703
GO:0000123	histone acetyltransferase complex	cellular_component	1	413	22	17020	0.417697	0.547398	1.87321	MORF4L1
GO:0000794	condensed nuclear chromosome	cellular_component	1	413	22	17020	0.417697	0.547398	1.87321	RAD21
GO:0032590	dendrite membrane	cellular_component	1	413	22	17020	0.417697	0.547398	1.87321	SGCE
GO:0032839	dendrite cytoplasm	cellular_component	1	413	22	17020	0.417697	0.547398	1.87321	KIF17
GO:0051233	spindle midzone	cellular_component	1	413	22	17020	0.417697	0.547398	1.87321	MAPRE1
GO:0098686	hippocampal mossy fiber to CA3 synapse	cellular_component	1	413	22	17020	0.417697	0.547398	1.87321	YWHAZ
GO:0055038	recycling endosome membrane	cellular_component	2	413	59	17020	0.421106	0.550699	1.39697	EHD1;RAB13
GO:0001772	immunological synapse	cellular_component	1	413	23	17020	0.431845	0.557287	1.79177	ARHGDIA
GO:0005689	U12-type spliceosomal complex	cellular_component	1	413	23	17020	0.431845	0.557287	1.79177	SF3B2
GO:0005794	Golgi apparatus	cellular_component	18	413	700	17020	0.434505	0.56033	1.0597	GJA1;PDGFRA;FIBIN;COPG1;ARF1;SGCE;NOS3;NUCB1;RPS12;CSDE1;OPTN;CAPN2;ITM2C;CD44;FURIN;BMP1;NUCB2;CALU
GO:0002102	podosome	cellular_component	1	413	24	17020	0.44565	0.567219	1.71711	HNRNPK
GO:0005796	Golgi lumen	cellular_component	1	413	24	17020	0.44565	0.567219	1.71711	SDF4
GO:0044295	axonal growth cone	cellular_component	1	413	24	17020	0.44565	0.567219	1.71711	PARD3
GO:0071944	cell periphery	cellular_component	1	413	24	17020	0.44565	0.567219	1.71711	ACTG2
GO:0098685	Schaffer collateral - CA1 synapse	cellular_component	2	413	63	17020	0.45421	0.576073	1.30827	CDH11;LOC102172952
GO:0043005	neuron projection	cellular_component	7	413	263	17020	0.455978	0.576073	1.09686	ARF1;RACK1;VIM;PARK7;RAB13;KIF17;CADM1
GO:0005776	autophagosome	cellular_component	2	413	65	17020	0.470351	0.580792	1.26802	HSPA8;OPTN
GO:0090543	Flemming body	cellular_component	1	413	26	17020	0.472265	0.580792	1.58503	CAPG
GO:0043198	dendritic shaft	cellular_component	1	413	27	17020	0.48509	0.594596	1.52632	FLNA
GO:0005811	lipid droplet	cellular_component	2	413	67	17020	0.486204	0.595568	1.23017	PLIN2;GAPDH
GO:0005770	late endosome	cellular_component	3	413	108	17020	0.489135	0.598368	1.14474	GJA1;DDIT3;HSPA8
GO:0031901	early endosome membrane	cellular_component	3	413	108	17020	0.489135	0.598368	1.14474	RAB31;EHD1;ANXA1
GO:0005739	mitochondrion	cellular_component	22	413	890	17020	0.495847	0.604351	1.01869	AGAP2;ALKBH1;DDX1;MSRB3;MTCH1;ALDOA;ETFA;RACK1;NDUFV2;BNIP3;GSR;KANK2;YWHAZ;TXNRD1;LOC106502520;SACS;PARK7;NLRP5;LOC102179036;LOC106503208;NDUFS2;GTPBP8
GO:0000307	cyclin-dependent protein kinase holoenzyme complex	cellular_component	1	413	28	17020	0.497605	0.604351	1.47181	CCNC
GO:0016529	sarcoplasmic reticulum	cellular_component	1	413	28	17020	0.497605	0.604351	1.47181	FKBP1A
GO:0032993	protein-DNA complex	cellular_component	1	413	28	17020	0.497605	0.604351	1.47181	DDIT3
GO:0033017	sarcoplasmic reticulum membrane	cellular_component	1	413	28	17020	0.497605	0.604351	1.47181	FKBP1A
GO:0016604	nuclear body	cellular_component	5	413	193	17020	0.504552	0.612388	1.06763	ZBTB4;SNW1;ACTN4;BAZ1B;MYO1C
GO:0001917	photoreceptor inner segment	cellular_component	1	413	30	17020	0.521731	0.622257	1.37369	GNB1
GO:0032391	photoreceptor connecting cilium	cellular_component	1	413	30	17020	0.521731	0.622257	1.37369	KIF17
GO:0005667	transcription factor complex	cellular_component	4	413	156	17020	0.526239	0.626829	1.05668	JUNB;SUB1;EPAS1;ANKRD1
GO:0000781	chromosome, telomeric region	cellular_component	1	413	31	17020	0.533357	0.630454	1.32938	HNRNPA2B1
GO:0005782	peroxisomal matrix	cellular_component	1	413	31	17020	0.533357	0.630454	1.32938	LOC102182233
GO:0030666	endocytic vesicle membrane	cellular_component	1	413	31	17020	0.533357	0.630454	1.32938	LRP1
GO:0031463	Cul3-RING ubiquitin ligase complex	cellular_component	1	413	31	17020	0.533357	0.630454	1.32938	CUL3
GO:0009898	cytoplasmic side of plasma membrane	cellular_component	1	413	32	17020	0.544701	0.639791	1.28783	CHMP4B
GO:0005874	microtubule	cellular_component	7	413	287	17020	0.547933	0.642774	1.00514	CCT3;LOC102178700;LOC102172952;CKAP2;MAPRE1;KIF17;TUBB
GO:0071005	U2-type precatalytic spliceosome	cellular_component	1	413	33	17020	0.55577	0.648689	1.24881	WBP4
GO:0031966	mitochondrial membrane	cellular_component	2	413	77	17020	0.560854	0.653802	1.07041	TMBIM6;LOC102182127
GO:0016235	aggresome	cellular_component	1	413	35	17020	0.577108	0.66482	1.17745	EEF2
GO:0000932	P-body	cellular_component	2	413	80	17020	0.581688	0.669681	1.03027	LSM14A;ZFP36L1
GO:0016592	mediator complex	cellular_component	1	413	36	17020	0.587391	0.67208	1.14474	CCNC
GO:0043195	terminal bouton	cellular_component	1	413	36	17020	0.587391	0.67208	1.14474	HSPA8
GO:0030670	phagocytic vesicle membrane	cellular_component	1	413	38	17020	0.607215	0.68882	1.08449	RAB31
GO:0060170	ciliary membrane	cellular_component	1	413	38	17020	0.607215	0.68882	1.08449	GPI
GO:0043025	neuronal cell body	cellular_component	6	413	265	17020	0.625005	0.704207	0.933071	FLNA;RACK1;UCHL1;PARD3;LRP1;KHSRP
GO:0036126	sperm flagellum	cellular_component	1	413	40	17020	0.626088	0.704207	1.03027	CUL3
GO:0030667	secretory granule membrane	cellular_component	1	413	41	17020	0.635183	0.712279	1.00514	RAB31
GO:0099061	integral component of postsynaptic density membrane	cellular_component	1	413	45	17020	0.669407	0.740374	0.915792	CLSTN1
GO:0005912	adherens junction	cellular_component	1	413	47	17020	0.685298	0.753909	0.876822	PARD3
GO:0031225	anchored component of membrane	cellular_component	2	413	97	17020	0.685927	0.754154	0.849704	NT5E;CDH13
GO:0030054	cell junction	cellular_component	10	413	463	17020	0.690486	0.758718	0.890079	GJA1;FAP;DPP4;PDGFRA;ARF1;CLSTN1;HNRNPK;PDZRN3;PARD3;RAI14
GO:0005871	kinesin complex	cellular_component	1	413	48	17020	0.692956	0.758737	0.858555	KIF17
GO:0005768	endosome	cellular_component	4	413	196	17020	0.703934	0.767139	0.841034	AGAP2;ACKR3;CHMP4B;DGKQ
GO:1904115	axon cytoplasm	cellular_component	1	413	50	17020	0.707718	0.769907	0.824213	UCHL1
GO:0010008	endosome membrane	cellular_component	3	413	151	17020	0.713222	0.774988	0.818755	EHD1;FURIN;UBE2D3
GO:0031902	late endosome membrane	cellular_component	2	413	103	17020	0.717271	0.778021	0.800207	CHMP4B;LOC102180655
GO:0005901	caveola	cellular_component	1	413	52	17020	0.721772	0.780212	0.792513	NOS3
GO:0032588	trans-Golgi network membrane	cellular_component	1	413	52	17020	0.721772	0.780212	0.792513	RAB31
GO:0005923	bicellular tight junction	cellular_component	2	413	104	17020	0.722231	0.780212	0.792513	PARD3;RAB13
GO:0030136	clathrin-coated vesicle	cellular_component	1	413	53	17020	0.728544	0.784748	0.77756	LRP1
GO:0072686	mitotic spindle	cellular_component	1	413	54	17020	0.735151	0.790032	0.76316	CAPG
GO:0098982	GABA-ergic synapse	cellular_component	1	413	55	17020	0.741598	0.796039	0.749285	CLSTN1
GO:0005815	microtubule organizing center	cellular_component	3	413	160	17020	0.749123	0.802262	0.7727	CHD3;CCT8;MAPRE1
GO:0005769	early endosome	cellular_component	4	413	210	17020	0.75338	0.803805	0.784965	RAB31;ACKR3;GJA1;LRP1
GO:0005762	mitochondrial large ribosomal subunit	cellular_component	1	413	57	17020	0.754027	0.803805	0.722994	MRPL16
GO:0005929	cilium	cellular_component	3	413	162	17020	0.756595	0.805682	0.76316	PDGFRA;CCT8;KIF17
GO:0005765	lysosomal membrane	cellular_component	4	413	211	17020	0.756655	0.805682	0.781245	GNB1;ITM2C;LRP1;LOC102180655
GO:0012505	endomembrane system	cellular_component	1	413	59	17020	0.765859	0.812686	0.698486	PARD3
GO:0005758	mitochondrial intermembrane space	cellular_component	1	413	60	17020	0.77156	0.815938	0.686844	PARK7
GO:0030133	transport vesicle	cellular_component	1	413	60	17020	0.77156	0.815938	0.686844	BGN
GO:0005814	centriole	cellular_component	2	413	122	17020	0.799608	0.839581	0.675584	TSSK2;CAPG
GO:0005759	mitochondrial matrix	cellular_component	4	413	231	17020	0.815306	0.853452	0.713604	OAT;ETFA;PARK7;LOC106503208
GO:0045211	postsynaptic membrane	cellular_component	3	413	181	17020	0.818919	0.855863	0.68305	ARF1;CLSTN1;CADM1
GO:0043231	intracellular membrane-bounded organelle	cellular_component	7	413	380	17020	0.818992	0.855863	0.759144	ZMIZ1;ACKR3;SPTAN1;RPS12;LOC102189116;OSBPL2;CHD2
GO:0001669	acrosomal vesicle	cellular_component	1	413	71	17020	0.825834	0.860591	0.580432	TSSK2
GO:0016605	PML body	cellular_component	1	413	71	17020	0.825834	0.860591	0.580432	PARK7
GO:0030496	midbody	cellular_component	2	413	130	17020	0.827417	0.861757	0.63401	CHMP4B;RACK1
GO:0000151	ubiquitin ligase complex	cellular_component	1	413	75	17020	0.8422	0.874701	0.549475	HSPA8
GO:0005802	trans-Golgi network	cellular_component	2	413	140	17020	0.857276	0.887876	0.588724	OPTN;RAB13
GO:0000790	nuclear chromatin	cellular_component	2	413	144	17020	0.867841	0.894826	0.57237	JUNB;HNRNPK
GO:0005930	axoneme	cellular_component	1	413	85	17020	0.876714	0.901471	0.484831	KIF17
GO:0000922	spindle pole	cellular_component	1	413	99	17020	0.912755	0.932335	0.416269	TPT1
GO:0043204	perikaryon	cellular_component	1	413	103	17020	0.920967	0.93969	0.400103	RACK1
GO:0036064	ciliary basal body	cellular_component	1	413	104	17020	0.922896	0.940625	0.396256	KIF17
GO:0030424	axon	cellular_component	3	413	258	17020	0.951811	0.966382	0.479194	HSPA8;SACS;NEK3
GO:0005741	mitochondrial outer membrane	cellular_component	1	413	136	17020	0.965066	0.977702	0.30302	BNIP3
GO:0005743	mitochondrial inner membrane	cellular_component	3	413	293	17020	0.974874	0.983881	0.421952	MRPL16;MTCH1;SLC25A41
GO:0000139	Golgi membrane	cellular_component	5	413	426	17020	0.978869	0.986841	0.483693	CUL3;COPG1;CLSTN1;STK24;RAB1B
GO:0005813	centrosome	cellular_component	4	413	381	17020	0.983969	0.990369	0.432658	PSMB5;CHD3;CDK5RAP3;RPS7
GO:0005789	endoplasmic reticulum membrane	cellular_component	10	413	746	17020	0.987794	0.993398	0.552422	TMBIM6;C19H17orf62;RPN1;CLSTN1;HMOX1;IKBIP;UCHL1;GPAT4;CALU;ASPH
GO:0005886	plasma membrane	cellular_component	57	413	3030	17020	0.988583	0.993398	0.77525	RAB31;HRH4;KCNJ10;ACKR3;GJA1;LPAR5;PDGFRA;SLIT3;PDIA6;CDH11;GNB1;NT5E;ARF1;CDH13;FLNA;HCN4;CCT3;RPSA;SGCE;DCHS1;NOS3;ACTB;EEF2;LSP1;IL27RA;LOC102171703;CD99;ENO1;NOTCH3;HSPA8;CSDE1;LOC102181552;CAMKV;KANK1;CAPN2;UCHL1;PARD3;ITM2C;VIM;EHD1;CD44;PARK7;RAB13;DLGAP4;FURIN;GAPDH;DGKQ;ECE1;LRP1;IRAK3;NUCB2;UBE2D3;CADM1;LOC102180655;TFRC;ASPH;CSF1
GO:0005622	intracellular	cellular_component	4	413	409	17020	0.990367	0.994652	0.403038	DCHS1;MTCH1;FBN1;LOC102175889
GO:0031965	nuclear membrane	cellular_component	1	413	201	17020	0.993037	0.996794	0.205028	GAPDH
GO:0031410	cytoplasmic vesicle	cellular_component	1	413	219	17020	0.99555	0.998777	0.188177	RAB13
GO:0005887	integral component of plasma membrane	cellular_component	6	413	907	17020	0.999991	1	0.272617	HRH4;KCNJ10;PDGFRA;IL27RA;CD99;LRP1
GO:0016021	integral component of membrane	cellular_component	37	413	3416	17020	1	1	0.446368	RPN2;OGFOD3;TMBIM6;ACKR3;GJA1;FAP;DPP4;LPAR5;C19H17orf62;RPN1;CDH11;ABCC1;SGCE;DCHS1;MTCH1;IER3;LOC102171703;BNIP3;NOTCH3;SLC25A41;IKBIP;COLEC12;ITM2C;GPAT4;CD44;FURIN;PGRMC2;NAALADL1;FNDC3B;ECE1;CCPG1;CADM1;EMP1;LOC102180655;TFRC;ASPH;CSF1
GO:0006412	translation	biological_process	47	413	185	17020	1.04583e-34	9.71052e-32	10.4697	RPS24;EIF4G1;LOC102175205;RPS6;RPLP1;RPL32;RPL36AL;RPSA;RPL35;RPL4;LOC102186381;NACA;RPS27A;RPL37;RPS23;RPS12;RPL5;RACK1;RPL23;RPS3A;RPS29;RPL30;RPS20;RPS25;RPL27A;PABPC4;RPL14;RPL27;RPL11;RPL21;RPL13A;RPL23A;RPL19;RPS15A;RPS15;RPS4X;RPS17;UBA52;RPL22;RPL10;RPS18;RPL3;RPL10A;RPS10;RPL38;RPS7;RPS11
GO:0006413	translational initiation	biological_process	22	413	74	17020	1.94082e-18	9.01026e-16	12.2518	EIF4G1;RPLP1;EIF3M;EIF4B;LOC102186381;EIF3L;RPL37;RPS12;RPL30;RPS20;RPS25;RPL27;RPL23A;RPL19;RPS15A;RPS4X;LOC102182187;RPS18;RPL10A;RPS10;RPL38;RPS11
GO:0006614	SRP-dependent cotranslational protein targeting to membrane	biological_process	18	413	50	17020	5.22191e-17	1.93942e-14	14.8358	SRP68;RPLP1;LOC102186381;RPL37;RPS12;RPL30;RPS20;RPS25;RPL27;RPL23A;RPL19;RPS15A;RPS4X;RPS18;RPL10A;RPS10;RPL38;RPS11
GO:0002181	cytoplasmic translation	biological_process	17	413	48	17020	5.39264e-16	1.43059e-13	14.5954	RPLP1;RPL9;LOC100861018;EIF4B;RPS26;RPL15;RPL36;RPS23;RPL6;RPLP0;RPS29;RPL30;RPL18;RPL19;RPL31;RPL10A;RPL38
GO:0000184	nuclear-transcribed mRNA catabolic process, nonsense-mediated decay	biological_process	18	413	79	17020	4.17727e-13	8.61909e-11	9.38977	EIF4G1;RPLP1;LOC102186381;RPL37;RPS12;RPL30;RPS20;RPS25;RPL27;RPL23A;RPL19;RPS15A;RPS4X;RPS18;RPL10A;RPS10;RPL38;RPS11
GO:0006096	glycolytic process	biological_process	7	413	27	17020	2.74742e-06	0.00024295	10.6842	LOC102187810;PGK1;ALDOA;ENO1;GPI;GAPDH;PGAM1
GO:0000027	ribosomal large subunit assembly	biological_process	7	413	30	17020	5.91444e-06	0.000439324	9.61582	RPL6;RPLP0;RPL5;RPL11;RPL23A;RPL10;RPL3
GO:0030199	collagen fibril organization	biological_process	7	413	31	17020	7.48106e-06	0.000532134	9.30563	COL5A2;LOXL2;COL1A1;COL14A1;LUM;PLOD1;COL1A2
GO:0034101	erythrocyte homeostasis	biological_process	4	413	8	17020	2.21409e-05	0.00132631	20.6053	PRDX1;GPI;HMOX1;RPS17
GO:0051603	proteolysis involved in cellular protein catabolic process	biological_process	6	413	25	17020	2.35703e-05	0.00132636	9.89056	FAP;CTSZ;CTSK;CAPN2;SCPEP1;CTSB
GO:0043488	regulation of mRNA stability	biological_process	7	413	41	17020	5.18887e-05	0.00267659	7.03597	EIF4G1;PABPC4;YWHAZ;VIM;ZFP36L1;ZC3H14;KHSRP
GO:0045454	cell redox homeostasis	biological_process	8	413	57	17020	6.55475e-05	0.00328977	5.78395	PDIA6;PRDX1;DDIT3;PRDX6;GSR;PDIA4;TXNRD1;PDIA3
GO:0006446	regulation of translational initiation	biological_process	5	413	19	17020	7.20892e-05	0.00343256	10.8449	EIF4G1;ALKBH1;EIF4B;EIF4G2;EIF4G3
GO:0006936	muscle contraction	biological_process	8	413	60	17020	9.5262e-05	0.00431467	5.49475	TLN1;MYL6B;TNNT3;FKBP1A;ACTG2;HCN4;LOC106502520;TNNT1
GO:0070208	protein heterotrimerization	biological_process	4	413	14	17020	0.000281966	0.0102669	11.7745	GNB1;COL6A2;COL1A1;COL1A2
GO:0001501	skeletal system development	biological_process	8	413	75	17020	0.000457921	0.0153094	4.3958	CDH11;COL5A2;PAPSS2;FBN1;COL1A1;BMP1;COL1A2;RPL38
GO:0045657	positive regulation of monocyte differentiation	biological_process	3	413	7	17020	0.000461672	0.0153094	17.6617	CTNNBIP1;ZFP36L1;CSF1
GO:0034620	cellular response to unfolded protein	biological_process	4	413	16	17020	0.000493298	0.0157734	10.3027	TMBIM6;HSPA8;OPTN;HSPA5
GO:0006979	response to oxidative stress	biological_process	7	413	60	17020	0.000600241	0.0179782	4.80791	PRDX1;PSMB5;PXDN;PRDX6;HMOX1;NDUFA12;NDUFS2
GO:0006397	mRNA processing	biological_process	12	413	164	17020	0.0006744	0.0198788	3.01541	NONO;CPSF6;DDX1;SF3B2;HNRNPK;HSPA8;NSRP1;SON;HNRNPA2B1;ZFP36L1;SRSF11;KHSRP
GO:0001503	ossification	biological_process	7	413	62	17020	0.000733301	0.0203245	4.65282	CDH11;PDLIM7;COL5A2;SPP1;COL1A1;BMP1;RPL38
GO:0000398	mRNA splicing, via spliceosome	biological_process	12	413	167	17020	0.000791627	0.0214796	2.96124	PCBP1;SNW1;SF3B2;SRRM2;FRG1;WBP4;DDX23;PCBP2;HNRNPA2B1;HNRNPA1;SRSF11;HNRNPM
GO:0016070	RNA metabolic process	biological_process	5	413	32	17020	0.000963158	0.0251616	6.43916	PCBP1;PCBP2;HNRNPA2B1;HNRNPA1;HNRNPM
GO:0031623	receptor internalization	biological_process	5	413	32	17020	0.000963158	0.0251616	6.43916	RAB31;ACKR3;ITGB1;LRP1;TFRC
GO:0070527	platelet aggregation	biological_process	4	413	19	17020	0.000991715	0.0251616	8.67593	PDGFRA;TLN1;PDIA6;FLNA
GO:0001701	in utero embryonic development	biological_process	10	413	129	17020	0.00120047	0.0289516	3.19462	ZMIZ1;GJA1;PDGFRA;ALKBH1;RCN1;PRMT1;GPI;VIM;BTF3;LOC106502520
GO:0071230	cellular response to amino acid stimulus	biological_process	5	413	35	17020	0.00146287	0.0343866	5.88724	PDGFRA;COL5A2;CAPN2;COL1A1;COL1A2
GO:0006953	acute-phase response	biological_process	4	413	22	17020	0.00176704	0.0395348	7.49285	LOC102168699;LOC100860781;FN1;LOC102168428
GO:0060048	cardiac muscle contraction	biological_process	4	413	22	17020	0.00176704	0.0395348	7.49285	TNNT3;MYL4;LOC106502520;TNNT1
GO:0030049	muscle filament sliding	biological_process	3	413	11	17020	0.00202433	0.0432089	11.2393	MYL6B;LOC102181716;LOC106502520
GO:1900025	negative regulation of substrate adhesion-dependent cell spreading	biological_process	3	413	11	17020	0.00202433	0.0432089	11.2393	ACTN4;KANK1;CORO1C
GO:0071456	cellular response to hypoxia	biological_process	6	413	56	17020	0.00229454	0.0484199	4.41543	VEGFA;PGK1;GNB1;HMOX1;EPAS1;ZFP36L1
GO:0002026	regulation of the force of heart contraction	biological_process	3	413	12	17020	0.0026508	0.0540938	10.3027	MYL4;MYL2;LOC106502520
GO:0043542	endothelial cell migration	biological_process	3	413	12	17020	0.0026508	0.0540938	10.3027	FAP;DPP4;LOXL2
GO:0042177	negative regulation of protein catabolic process	biological_process	4	413	26	17020	0.00334561	0.0653979	6.3401	AGAP2;FLNA;SERPINE2;IRAK3
GO:0042744	hydrogen peroxide catabolic process	biological_process	3	413	13	17020	0.00338444	0.0654678	9.51015	PRDX1;PXDN;PRDX6
GO:0060325	face morphogenesis	biological_process	4	413	27	17020	0.00385328	0.0722781	6.10528	PDGFRA;LOC102181716;COL1A1;ASPH
GO:0030198	extracellular matrix organization	biological_process	9	413	128	17020	0.00402408	0.0729852	2.89762	PDGFRA;COL5A2;PXDN;FBLN1;COL6A2;COL6A3;COL1A1;COL14A1;COL1A2
GO:0000028	ribosomal small subunit assembly	biological_process	3	413	14	17020	0.00423057	0.0729852	8.83085	RPSA;RPS15;RPS10
GO:0001732	formation of cytoplasmic translation initiation complex	biological_process	3	413	14	17020	0.00423057	0.0729852	8.83085	EIF3M;EIF3L;LOC102182187
GO:0002027	regulation of heart rate	biological_process	3	413	14	17020	0.00423057	0.0729852	8.83085	HCN4;EPAS1;LOC106502520
GO:0010801	negative regulation of peptidyl-threonine phosphorylation	biological_process	3	413	14	17020	0.00423057	0.0729852	8.83085	EIF4G1;PARD3;DGKQ
GO:1903076	regulation of protein localization to plasma membrane	biological_process	3	413	14	17020	0.00423057	0.0729852	8.83085	ACTB;SPTBN1;RACK1
GO:0006457	protein folding	biological_process	7	413	84	17020	0.00428908	0.0730717	3.43422	GNB1;CCT3;CCT8;PDIA4;SACS;CCT7;PDIA3
GO:0010595	positive regulation of endothelial cell migration	biological_process	4	413	28	17020	0.00441065	0.0737891	5.88724	VEGFA;SASH1;GPI;SPARC
GO:0045214	sarcomere organization	biological_process	4	413	28	17020	0.00441065	0.0737891	5.88724	TNNT3;LOC102181716;LOC106502520;TNNT1
GO:0003009	skeletal muscle contraction	biological_process	3	413	15	17020	0.00519392	0.0825779	8.24213	TNNT3;LOC102181716;TNNT1
GO:0003429	growth plate cartilage chondrocyte morphogenesis	biological_process	3	413	15	17020	0.00519392	0.0825779	8.24213	COL6A2;COL6A3;COL14A1
GO:0070555	response to interleukin-1	biological_process	3	413	15	17020	0.00519392	0.0825779	8.24213	CHI3L1;ANXA1;IRAK3
GO:0006333	chromatin assembly or disassembly	biological_process	2	413	5	17020	0.00559562	0.083799	16.4843	CHD3;BAZ1B
GO:0006880	intracellular sequestering of iron ion	biological_process	2	413	5	17020	0.00559562	0.083799	16.4843	FTH1;FTL
GO:0043462	regulation of ATPase activity	biological_process	2	413	5	17020	0.00559562	0.083799	16.4843	TNNT3;LOC106502520
GO:0090521	glomerular visceral epithelial cell migration	biological_process	2	413	5	17020	0.00559562	0.083799	16.4843	KANK2;KANK1
GO:0044344	cellular response to fibroblast growth factor stimulus	biological_process	3	413	16	17020	0.00627868	0.0918072	7.727	CD44;ZFP36L1;LOC102175889
GO:0045727	positive regulation of translation	biological_process	5	413	49	17020	0.00651679	0.0938114	4.20517	PASK;RBM3;EEF2;VIM;RPS4X
GO:0060326	cell chemotaxis	biological_process	5	413	49	17020	0.00651679	0.0938114	4.20517	ACKR3;PDGFRA;ELMO2;LOC102168699;LOC102168428
GO:0034314	Arp2/3 complex-mediated actin nucleation	biological_process	3	413	17	17020	0.00748852	0.10535	7.27247	ARPC1A;ACTR2;ARPC3
GO:0007191	adenylate cyclase-activating dopamine receptor signaling pathway	biological_process	2	413	6	17020	0.00825911	0.107253	13.7369	GNB1;LOC102188874
GO:0017185	peptidyl-lysine hydroxylation	biological_process	2	413	6	17020	0.00825911	0.107253	13.7369	PLOD3;PLOD1
GO:0031639	plasminogen activation	biological_process	2	413	6	17020	0.00825911	0.107253	13.7369	PLAU;PGK1
GO:0032270	positive regulation of cellular protein metabolic process	biological_process	2	413	6	17020	0.00825911	0.107253	13.7369	EIF4G1;CSF1
GO:0039694	viral RNA genome replication	biological_process	2	413	6	17020	0.00825911	0.107253	13.7369	PCBP1;PCBP2
GO:0044829	positive regulation by host of viral genome replication	biological_process	2	413	6	17020	0.00825911	0.107253	13.7369	HSPA8;PPIB
GO:0051571	positive regulation of histone H3-K4 methylation	biological_process	2	413	6	17020	0.00825911	0.107253	13.7369	SNW1;CTR9
GO:0090303	positive regulation of wound healing	biological_process	2	413	6	17020	0.00825911	0.107253	13.7369	KANK1;ANXA1
GO:0008380	RNA splicing	biological_process	9	413	144	17020	0.00857797	0.109273	2.57567	NONO;SF3B2;HNRNPK;HSPA8;DDX23;NSRP1;SON;SRSF11;KHSRP
GO:0008283	cell proliferation	biological_process	11	413	197	17020	0.00882538	0.109273	2.3011	MORF4L1;PRDX1;GNB1;GNG2;KANK1;UCHL1;RPL23A;ZFP36L1;LRP1;CDK5RAP3;CSF1
GO:0042026	protein refolding	biological_process	3	413	18	17020	0.0088266	0.109273	6.86844	HSPA8;DNAJA2;HSPA5
GO:0048026	positive regulation of mRNA splicing, via spliceosome	biological_process	3	413	18	17020	0.0088266	0.109273	6.86844	SNW1;PRDX6;HSPA8
GO:0006417	regulation of translation	biological_process	5	413	54	17020	0.00979752	0.118915	3.8158	RBM3;LSM14A;ZFP36L1;RPL10;RPL38
GO:0006986	response to unfolded protein	biological_process	4	413	35	17020	0.00987565	0.119085	4.70979	HSPA4;DDIT3;HSPA8;HSPA5
GO:0009615	response to virus	biological_process	5	413	55	17020	0.0105682	0.122657	3.74642	NPC2;BANF1;RPS15A;IRAK3;LOC102180655
GO:0043403	skeletal muscle tissue regeneration	biological_process	2	413	7	17020	0.0113781	0.129626	11.7745	GJA1;NACA
GO:1900364	negative regulation of mRNA polyadenylation	biological_process	2	413	7	17020	0.0113781	0.129626	11.7745	CTR9;ZC3H14
GO:0007205	protein kinase C-activating G protein-coupled receptor signaling pathway	biological_process	3	413	20	17020	0.0118979	0.132174	6.1816	PARD3;DGKQ;LRP1
GO:0010942	positive regulation of cell death	biological_process	3	413	20	17020	0.0118979	0.132174	6.1816	EIF4G1;SAP30BP;LRP1
GO:0061077	chaperone-mediated protein folding	biological_process	3	413	20	17020	0.0118979	0.132174	6.1816	FKBP1A;LOC102182127;PPIB
GO:0061844	antimicrobial humoral immune response mediated by antimicrobial peptide	biological_process	4	413	37	17020	0.0119945	0.132174	4.45521	LOC102181582;MAP28;RPL30;GAPDH
GO:0006364	rRNA processing	biological_process	7	413	104	17020	0.0133619	0.143868	2.77379	DDX27;UTP14A;FRG1;RPL27;RPS17;RPS7;IMP4
GO:0043001	Golgi to plasma membrane protein transport	biological_process	3	413	21	17020	0.0136353	0.143868	5.88724	RAB31;SPTBN1;OPTN
GO:0043407	negative regulation of MAP kinase activity	biological_process	3	413	21	17020	0.0136353	0.143868	5.88724	UCHL1;IRAK3;CDK5RAP3
GO:0007512	adult heart development	biological_process	2	413	8	17020	0.014929	0.149049	10.3027	GJA1;LOC106502520
GO:0046697	decidualization	biological_process	2	413	8	17020	0.014929	0.149049	10.3027	JUNB;CTSB
GO:0042060	wound healing	biological_process	4	413	40	17020	0.0156843	0.154924	4.12107	PDGFRA;NOTCH3;LOC102181552;PLEC
GO:0001570	vasculogenesis	biological_process	4	413	41	17020	0.0170557	0.164106	4.02055	ZMIZ1;ACKR3;JUNB;ZFP36L1
GO:0030855	epithelial cell differentiation	biological_process	4	413	41	17020	0.0170557	0.164106	4.02055	PGK1;TAGLN;PLEC;CTSB
GO:0046034	ATP metabolic process	biological_process	3	413	23	17020	0.0175208	0.165158	5.3753	HSPA8;LOC102181716;LOC106502520
GO:1900087	positive regulation of G1/S transition of mitotic cell cycle	biological_process	3	413	23	17020	0.0175208	0.165158	5.3753	EIF4G1;LOC100861018;ANXA1
GO:0010737	protein kinase A signaling	biological_process	2	413	9	17020	0.0188891	0.173649	9.15792	FBN1;RAB13
GO:0044387	negative regulation of protein kinase activity by regulation of protein phosphorylation	biological_process	2	413	9	17020	0.0188891	0.173649	9.15792	CORO1C;CDK5RAP3
GO:0002040	sprouting angiogenesis	biological_process	3	413	24	17020	0.0196709	0.179945	5.15133	VEGFA;CDH13;LOXL2
GO:0001666	response to hypoxia	biological_process	5	413	66	17020	0.0219067	0.197958	3.12202	PLAU;VEGFA;ALDOA;LOXL2;EPAS1
GO:0070830	bicellular tight junction assembly	biological_process	3	413	25	17020	0.0219598	0.197958	4.94528	ACTN4;PARD3;RAB13
GO:0000470	maturation of LSU-rRNA	biological_process	2	413	10	17020	0.0232366	0.202584	8.24213	LOC102175205;RPL10A
GO:0006414	translational elongation	biological_process	2	413	10	17020	0.0232366	0.202584	8.24213	RPLP1;EEF2
GO:0044319	wound healing, spreading of cells	biological_process	2	413	10	17020	0.0232366	0.202584	8.24213	FLNA;CD44
GO:0051016	barbed-end actin filament capping	biological_process	2	413	10	17020	0.0232366	0.202584	8.24213	CAPG;GSN
GO:0071385	cellular response to glucocorticoid stimulus	biological_process	2	413	10	17020	0.0232366	0.202584	8.24213	ANXA1;ZFP36L1
GO:1902230	negative regulation of intrinsic apoptotic signaling pathway in response to DNA damage	biological_process	2	413	10	17020	0.0232366	0.202584	8.24213	ACKR3;LOC102182127
GO:0032091	negative regulation of protein binding	biological_process	4	413	47	17020	0.0268411	0.230666	3.50729	TMBIM6;CTNNBIP1;PARK7;NES
GO:0030968	endoplasmic reticulum unfolded protein response	biological_process	3	413	27	17020	0.0269545	0.230666	4.57896	DDIT3;HSPA5;CDK5RAP3
GO:0006517	protein deglycosylation	biological_process	2	413	11	17020	0.0279505	0.230684	7.49285	MAN2B1;PARK7
GO:0032502	developmental process	biological_process	2	413	11	17020	0.0279505	0.230684	7.49285	EIF4G1;NSRP1
GO:0035722	interleukin-12-mediated signaling pathway	biological_process	2	413	11	17020	0.0279505	0.230684	7.49285	LOC102181552;HNRNPA2B1
GO:0048384	retinoic acid receptor signaling pathway	biological_process	2	413	11	17020	0.0279505	0.230684	7.49285	SNW1;ACTN4
GO:0048844	artery morphogenesis	biological_process	2	413	11	17020	0.0279505	0.230684	7.49285	ZMIZ1;PRRX1
GO:0001658	branching involved in ureteric bud morphogenesis	biological_process	3	413	29	17020	0.0325028	0.246186	4.26317	DCHS1;CTNNBIP1;CD44
GO:0003007	heart morphogenesis	biological_process	3	413	29	17020	0.0325028	0.246186	4.26317	ZMIZ1;FKBP1A;DCHS1
GO:0006958	complement activation, classical pathway	biological_process	3	413	29	17020	0.0325028	0.246186	4.26317	C3;C1S;C1R
GO:0010977	negative regulation of neuron projection development	biological_process	4	413	50	17020	0.0327673	0.246186	3.29685	KANK1;ITM2C;VIM;LRP1
GO:0001829	trophectodermal cell differentiation	biological_process	2	413	12	17020	0.0330104	0.246186	6.86844	JUNB;CTR9
GO:0010469	regulation of signaling receptor activity	biological_process	2	413	12	17020	0.0330104	0.246186	6.86844	PLAU;CRLF1
GO:0019752	carboxylic acid metabolic process	biological_process	2	413	12	17020	0.0330104	0.246186	6.86844	LDHB;LDH-A
GO:0033627	cell adhesion mediated by integrin	biological_process	2	413	12	17020	0.0330104	0.246186	6.86844	ITGB1;FBN1
GO:0042730	fibrinolysis	biological_process	2	413	12	17020	0.0330104	0.246186	6.86844	PLAU;LOC102181552
GO:0042789	mRNA transcription by RNA polymerase II	biological_process	2	413	12	17020	0.0330104	0.246186	6.86844	FLNA;DDIT3
GO:0070528	protein kinase C signaling	biological_process	2	413	12	17020	0.0330104	0.246186	6.86844	FIBIN;DGKQ
GO:0001568	blood vessel development	biological_process	3	413	30	17020	0.0354828	0.261475	4.12107	HEYL;COL1A1;COL1A2
GO:0030168	platelet activation	biological_process	4	413	52	17020	0.0371095	0.268455	3.17005	PDIA6;GNB1;FLNA;YWHAZ
GO:0034599	cellular response to oxidative stress	biological_process	4	413	52	17020	0.0371095	0.268455	3.17005	MSRB3;PRDX6;GSR;PARK7
GO:0007596	blood coagulation	biological_process	5	413	76	17020	0.0373164	0.268455	2.71123	NOS3;PAPSS2;SERPINE2;PABPC4;TFPI2
GO:0043086	negative regulation of catalytic activity	biological_process	2	413	13	17020	0.0383969	0.268455	6.3401	TIMP1;NES
GO:0048662	negative regulation of smooth muscle cell proliferation	biological_process	2	413	13	17020	0.0383969	0.268455	6.3401	CTNNBIP1;HMOX1
GO:0051693	actin filament capping	biological_process	2	413	13	17020	0.0383969	0.268455	6.3401	SPTAN1;SPTBN1
GO:0090050	positive regulation of cell migration involved in sprouting angiogenesis	biological_process	2	413	13	17020	0.0383969	0.268455	6.3401	HMOX1;ANXA1
GO:1902236	negative regulation of endoplasmic reticulum stress-induced intrinsic apoptotic signaling pathway	biological_process	2	413	13	17020	0.0383969	0.268455	6.3401	TMBIM6;PARK7
GO:0007155	cell adhesion	biological_process	14	413	340	17020	0.0385979	0.268455	1.69691	ACKR3;FAP;DPP4;CDH11;CLSTN1;SPP1;LOC102183372;CD99;THBS2;COL6A2;COL6A3;PARD3;FN1;CD44
GO:0006909	phagocytosis	biological_process	3	413	31	17020	0.0385986	0.268455	3.98813	ANXA1;CORO1C;LRP1
GO:0051028	mRNA transport	biological_process	4	413	53	17020	0.0393988	0.272998	3.11024	ZFP36L1;MYO1C;HNRNPA1;KHSRP
GO:0030335	positive regulation of cell migration	biological_process	8	413	160	17020	0.041592	0.284664	2.06053	PLAU;PDGFRA;ACTN4;RACK1;COL1A1;HSPA5;LAMB1;CSF1
GO:0030178	negative regulation of Wnt signaling pathway	biological_process	3	413	32	17020	0.0418489	0.284664	3.8635	CTNNBIP1;RACK1;LRP1
GO:0050731	positive regulation of peptidyl-tyrosine phosphorylation	biological_process	3	413	32	17020	0.0418489	0.284664	3.8635	VEGFA;CD44;DGKQ
GO:0060348	bone development	biological_process	3	413	32	17020	0.0418489	0.284664	3.8635	PAPSS2;PPIB;SPARC
GO:0031175	neuron projection development	biological_process	6	413	105	17020	0.0426745	0.289221	2.35489	ALKBH1;PRMT1;EHD1;CD44;RAB13;LAMB1
GO:0010633	negative regulation of epithelial cell migration	biological_process	2	413	14	17020	0.0440913	0.292189	5.88724	STRAP;CORO1C
GO:0030048	actin filament-based movement	biological_process	2	413	14	17020	0.0440913	0.292189	5.88724	LOC102181716;LOC106502520
GO:0032757	positive regulation of interleukin-8 production	biological_process	2	413	14	17020	0.0440913	0.292189	5.88724	DDIT3;PARK7
GO:0045109	intermediate filament organization	biological_process	2	413	14	17020	0.0440913	0.292189	5.88724	DES;VIM
GO:0016032	viral process	biological_process	8	413	162	17020	0.0442027	0.292189	2.03509	PDGFRA;TLN1;EIF4G1;SNW1;SF3B2;IPO7;HNRNPA1;TFRC
GO:0000165	MAPK cascade	biological_process	6	413	108	17020	0.047829	0.314959	2.28948	PDGFRA;SPTAN1;STK24;SPTBN1;ZFP36L1;LOC102175889
GO:0007043	cell-cell junction assembly	biological_process	3	413	34	17020	0.0487468	0.319869	3.63623	TLN1;CDH11;CDH13
GO:0098609	cell-cell adhesion	biological_process	5	413	82	17020	0.0491038	0.320656	2.51284	CDH11;CDH13;ELMO2;DCHS1;COL14A1
GO:0008016	regulation of heart contraction	biological_process	2	413	15	17020	0.0500755	0.320656	5.49475	GJA1;LOC106502520
GO:0042274	ribosomal small subunit biogenesis	biological_process	2	413	15	17020	0.0500755	0.320656	5.49475	RPS17;RPS7
GO:0061158	3'-UTR-mediated mRNA destabilization	biological_process	2	413	15	17020	0.0500755	0.320656	5.49475	ZFP36L1;KHSRP
GO:0043524	negative regulation of neuron apoptotic process	biological_process	5	413	83	17020	0.0512585	0.327103	2.48257	AGAP2;ALKBH1;CRLF1;LOC102175889;LRP1
GO:0071346	cellular response to interferon-gamma	biological_process	4	413	58	17020	0.0520266	0.330868	2.84211	VIM;GAPDH;MYO1C;LOC102175889
GO:0009612	response to mechanical stimulus	biological_process	3	413	35	17020	0.052391	0.330919	3.53234	CHI3L1;JUNB;COL1A1
GO:0000226	microtubule cytoskeleton organization	biological_process	5	413	84	17020	0.0534678	0.335438	2.45302	LOC102178700;PARD3;LOC102172952;SON;GAPDH
GO:0001649	osteoblast differentiation	biological_process	4	413	59	17020	0.0547875	0.336667	2.79394	GJA1;JUNB;LOC102182562;COL1A1
GO:0007520	myoblast fusion	biological_process	2	413	16	17020	0.0563322	0.336667	5.15133	PGK1;CAPN2
GO:0042474	middle ear morphogenesis	biological_process	2	413	16	17020	0.0563322	0.336667	5.15133	PRRX1;RPL38
GO:0043473	pigmentation	biological_process	2	413	16	17020	0.0563322	0.336667	5.15133	RACK1;SPARC
GO:0045776	negative regulation of blood pressure	biological_process	2	413	16	17020	0.0563322	0.336667	5.15133	NOS3;SCPEP1
GO:0055010	ventricular cardiac muscle tissue morphogenesis	biological_process	2	413	16	17020	0.0563322	0.336667	5.15133	FKBP1A;LOC106502520
GO:0060412	ventricular septum morphogenesis	biological_process	2	413	16	17020	0.0563322	0.336667	5.15133	SLIT3;HEYL
GO:2000114	regulation of establishment of cell polarity	biological_process	2	413	16	17020	0.0563322	0.336667	5.15133	RACK1;KANK1
GO:0007517	muscle organ development	biological_process	4	413	60	17020	0.0576261	0.340802	2.74738	FRG1;COL6A3;LOC102181716;CHD2
GO:0032880	regulation of protein localization	biological_process	3	413	37	17020	0.0600599	0.352947	3.3414	FKBP1A;RACK1;ARHGDIA
GO:0045669	positive regulation of osteoblast differentiation	biological_process	3	413	37	17020	0.0600599	0.352947	3.3414	GJA1;PDLIM7;CTNNBIP1
GO:0016925	protein sumoylation	biological_process	2	413	17	17020	0.0628447	0.362431	4.84831	SENP6;UBA2
GO:0032968	positive regulation of transcription elongation from RNA polymerase II promoter	biological_process	2	413	17	17020	0.0628447	0.362431	4.84831	SUPT16H;CTR9
GO:1902042	negative regulation of extrinsic apoptotic signaling pathway via death domain receptors	biological_process	2	413	17	17020	0.0628447	0.362431	4.84831	NOS3;HMOX1
GO:0032496	response to lipopolysaccharide	biological_process	4	413	62	17020	0.063535	0.365022	2.65875	JUNB;NOS3;ALDOA;IRAK3
GO:0010628	positive regulation of gene expression	biological_process	8	413	175	17020	0.0637955	0.365022	1.88392	ACTC1;GJA1;ACTG2;ACTA1;CD44;DGKQ;RPS7;CSF1
GO:0019221	cytokine-mediated signaling pathway	biological_process	6	413	118	17020	0.0676897	0.380909	2.09546	FKBP1A;CRLF1;YWHAZ;CD44;IRAK3;CSF1
GO:0031663	lipopolysaccharide-mediated signaling pathway	biological_process	2	413	18	17020	0.069597	0.382076	4.57896	IRF3;LOC102175889
GO:0032212	positive regulation of telomere maintenance via telomerase	biological_process	2	413	18	17020	0.069597	0.382076	4.57896	CCT3;HNRNPA1
GO:0042594	response to starvation	biological_process	2	413	18	17020	0.069597	0.382076	4.57896	DDIT3;FSTL1
GO:1900182	positive regulation of protein localization to nucleus	biological_process	2	413	18	17020	0.069597	0.382076	4.57896	PARK7;CDK5RAP3
GO:1990090	cellular response to nerve growth factor stimulus	biological_process	2	413	18	17020	0.069597	0.382076	4.57896	EHD1;ARPC3
GO:0007005	mitochondrion organization	biological_process	4	413	64	17020	0.069749	0.382076	2.57567	EIF4G1;NOS3;EPAS1;PARK7
GO:0050821	protein stabilization	biological_process	6	413	121	17020	0.0744568	0.40091	2.0435	LOC102182127;FLNA;CCT3;PARK7;GAPDH;RPS7
GO:0051726	regulation of cell cycle	biological_process	4	413	66	17020	0.0762633	0.40091	2.49762	JUNB;RACK1;HSPA8;SON
GO:0071356	cellular response to tumor necrosis factor	biological_process	4	413	66	17020	0.0762633	0.40091	2.49762	CHI3L1;ANKRD1;ZFP36L1;LOC102175889
GO:0006402	mRNA catabolic process	biological_process	2	413	19	17020	0.0765736	0.40091	4.33796	ZFP36L1;KHSRP
GO:0031640	killing of cells of other organism	biological_process	2	413	19	17020	0.0765736	0.40091	4.33796	MAP28;RPL30
GO:0032870	cellular response to hormone stimulus	biological_process	2	413	19	17020	0.0765736	0.40091	4.33796	SLIT3;JUNB
GO:0048589	developmental growth	biological_process	2	413	19	17020	0.0765736	0.40091	4.33796	ZMIZ1;ALKBH1
GO:0051209	release of sequestered calcium ion into cytosol	biological_process	2	413	19	17020	0.0765736	0.40091	4.33796	FKBP1A;DDIT3
GO:1903078	positive regulation of protein localization to plasma membrane	biological_process	3	413	41	17020	0.0768572	0.40091	3.01541	ITGB1;SPTBN1;LRP1
GO:0030324	lung development	biological_process	3	413	42	17020	0.0813462	0.405277	2.94362	CHI3L1;PDGFRA;EPAS1
GO:0048812	neuron projection morphogenesis	biological_process	3	413	42	17020	0.0813462	0.405277	2.94362	GJA1;STK24;NEK3
GO:0043065	positive regulation of apoptotic process	biological_process	8	413	185	17020	0.0820459	0.405277	1.78208	LOC102182127;MTCH1;RACK1;HMOX1;RPS29;BNIP3;ANKRD1;PDIA3
GO:0071222	cellular response to lipopolysaccharide	biological_process	4	413	68	17020	0.0830721	0.405277	2.42416	LOC102181582;CTR9;ANKRD1;VIM
GO:0006401	RNA catabolic process	biological_process	2	413	20	17020	0.0837598	0.405277	4.12107	PABPC4;SND1
GO:0006405	RNA export from nucleus	biological_process	2	413	20	17020	0.0837598	0.405277	4.12107	HNRNPA1;SRSF11
GO:0030866	cortical actin cytoskeleton organization	biological_process	2	413	20	17020	0.0837598	0.405277	4.12107	TLN1;RAB13
GO:0034504	protein localization to nucleus	biological_process	2	413	20	17020	0.0837598	0.405277	4.12107	RPL11;COL1A1
GO:0050832	defense response to fungus	biological_process	2	413	20	17020	0.0837598	0.405277	4.12107	MAP28;GAPDH
GO:2000179	positive regulation of neural precursor cell proliferation	biological_process	2	413	20	17020	0.0837598	0.405277	4.12107	FLNA;NES
GO:0006006	glucose metabolic process	biological_process	3	413	43	17020	0.0859459	0.405277	2.87516	FBN1;GAPDH;LOC106503208
GO:0006368	transcription elongation from RNA polymerase II promoter	biological_process	3	413	43	17020	0.0859459	0.405277	2.87516	SSRP1;SUPT16H;CTR9
GO:0051259	protein complex oligomerization	biological_process	3	413	44	17020	0.0906534	0.405277	2.80982	LOC102187810;GJA1;DDIT3
GO:0006094	gluconeogenesis	biological_process	2	413	21	17020	0.0911413	0.405277	3.92482	PGK1;GPI
GO:0032435	negative regulation of proteasomal ubiquitin-dependent protein catabolic process	biological_process	2	413	21	17020	0.0911413	0.405277	3.92482	RPL11;PARK7
GO:0040018	positive regulation of multicellular organism growth	biological_process	2	413	21	17020	0.0911413	0.405277	3.92482	PPIB;CSF1
GO:0043491	protein kinase B signaling	biological_process	2	413	21	17020	0.0911413	0.405277	3.92482	ZFP36L1;LOC102175889
GO:0048025	negative regulation of mRNA splicing, via spliceosome	biological_process	2	413	21	17020	0.0911413	0.405277	3.92482	HNRNPK;HNRNPA2B1
GO:0051591	response to cAMP	biological_process	2	413	21	17020	0.0911413	0.405277	3.92482	JUNB;DGKQ
GO:0051898	negative regulation of protein kinase B signaling	biological_process	2	413	21	17020	0.0911413	0.405277	3.92482	DDIT3;RACK1
GO:1900745	positive regulation of p38MAPK cascade	biological_process	2	413	21	17020	0.0911413	0.405277	3.92482	SASH1;PRMT1
GO:0060021	roof of mouth development	biological_process	3	413	45	17020	0.095466	0.405277	2.74738	PDGFRA;PRRX1;ASPH
GO:0006914	autophagy	biological_process	5	413	100	17020	0.0961525	0.405277	2.06053	TMBIM6;CHMP4B;RAB1B;OPTN;PARK7
GO:0021915	neural tube development	biological_process	2	413	22	17020	0.0987045	0.405277	3.74642	DCHS1;ZFP36L1
GO:0030316	osteoclast differentiation	biological_process	2	413	22	17020	0.0987045	0.405277	3.74642	JUNB;CSF1
GO:0035094	response to nicotine	biological_process	2	413	22	17020	0.0987045	0.405277	3.74642	ALDOA;HMOX1
GO:0044331	cell-cell adhesion mediated by cadherin	biological_process	2	413	22	17020	0.0987045	0.405277	3.74642	CDH11;CDH13
GO:0051262	protein tetramerization	biological_process	2	413	22	17020	0.0987045	0.405277	3.74642	CPSF6;LOC106503208
GO:1901215	negative regulation of neuron death	biological_process	2	413	22	17020	0.0987045	0.405277	3.74642	EIF4G1;CHMP4B
GO:2000134	negative regulation of G1/S transition of mitotic cell cycle	biological_process	2	413	22	17020	0.0987045	0.405277	3.74642	KANK2;LOC102175889
GO:0007628	adult walking behavior	biological_process	2	413	23	17020	0.106436	0.405277	3.58354	KCNJ10;UCHL1
GO:0010718	positive regulation of epithelial to mesenchymal transition	biological_process	2	413	23	17020	0.106436	0.405277	3.58354	LOXL2;COL1A1
GO:0038096	Fc-gamma receptor signaling pathway involved in phagocytosis	biological_process	2	413	23	17020	0.106436	0.405277	3.58354	ELMO2;ARPC3
GO:0045184	establishment of protein localization	biological_process	2	413	23	17020	0.106436	0.405277	3.58354	FLNA;CORO1C
GO:0051085	chaperone cofactor-dependent protein refolding	biological_process	2	413	23	17020	0.106436	0.405277	3.58354	HSPA8;HSPA5
GO:0070059	intrinsic apoptotic signaling pathway in response to endoplasmic reticulum stress	biological_process	2	413	23	17020	0.106436	0.405277	3.58354	TMBIM6;DDIT3
GO:0006955	immune response	biological_process	9	413	232	17020	0.112872	0.405277	1.59869	ACKR3;LOC102181582;IL27RA;LOC102171703;PXDN;FTH1;COLEC12;C1R;LOC102180655
GO:0042593	glucose homeostasis	biological_process	4	413	76	17020	0.113108	0.405277	2.16898	RPS6;GPI;FBN1;PARK7
GO:0000413	protein peptidyl-prolyl isomerization	biological_process	2	413	24	17020	0.114324	0.405277	3.43422	FKBP1A;PPIB
GO:0002548	monocyte chemotaxis	biological_process	2	413	24	17020	0.114324	0.405277	3.43422	ANXA1;LOC102175889
GO:0009408	response to heat	biological_process	2	413	24	17020	0.114324	0.405277	3.43422	ALDOA;DNAJA2
GO:0030010	establishment of cell polarity	biological_process	2	413	24	17020	0.114324	0.405277	3.43422	PARD3;NEK3
GO:0048010	vascular endothelial growth factor receptor signaling pathway	biological_process	2	413	24	17020	0.114324	0.405277	3.43422	VEGFA;ELMO2
GO:0000288	nuclear-transcribed mRNA catabolic process, deadenylation-dependent decay	biological_process	1	413	5	17020	0.115594	0.405277	8.24213	ZFP36L1
GO:0000302	response to reactive oxygen species	biological_process	1	413	5	17020	0.115594	0.405277	8.24213	PRDX6
GO:0001955	blood vessel maturation	biological_process	1	413	5	17020	0.115594	0.405277	8.24213	DDIT3
GO:0006942	regulation of striated muscle contraction	biological_process	1	413	5	17020	0.115594	0.405277	8.24213	TNNT3
GO:0006956	complement activation	biological_process	1	413	5	17020	0.115594	0.405277	8.24213	C1R
GO:0007195	adenylate cyclase-inhibiting dopamine receptor signaling pathway	biological_process	1	413	5	17020	0.115594	0.405277	8.24213	FLNA
GO:0007197	adenylate cyclase-inhibiting G protein-coupled acetylcholine receptor signaling pathway	biological_process	1	413	5	17020	0.115594	0.405277	8.24213	HRH4
GO:0008037	cell recognition	biological_process	1	413	5	17020	0.115594	0.405277	8.24213	CADM1
GO:0008088	axo-dendritic transport	biological_process	1	413	5	17020	0.115594	0.405277	8.24213	HSPA8
GO:0010564	regulation of cell cycle process	biological_process	1	413	5	17020	0.115594	0.405277	8.24213	SND1
GO:0010632	regulation of epithelial cell migration	biological_process	1	413	5	17020	0.115594	0.405277	8.24213	CORO1C
GO:0010828	positive regulation of glucose transmembrane transport	biological_process	1	413	5	17020	0.115594	0.405277	8.24213	C3
GO:0010863	positive regulation of phospholipase C activity	biological_process	1	413	5	17020	0.115594	0.405277	8.24213	PDGFRA
GO:0014909	smooth muscle cell migration	biological_process	1	413	5	17020	0.115594	0.405277	8.24213	PLAU
GO:0014910	regulation of smooth muscle cell migration	biological_process	1	413	5	17020	0.115594	0.405277	8.24213	PLAU
GO:0015867	ATP transport	biological_process	1	413	5	17020	0.115594	0.405277	8.24213	GJA1
GO:0016191	synaptic vesicle uncoating	biological_process	1	413	5	17020	0.115594	0.405277	8.24213	HSPA8
GO:0019430	removal of superoxide radicals	biological_process	1	413	5	17020	0.115594	0.405277	8.24213	PRDX1
GO:0021957	corticospinal tract morphogenesis	biological_process	1	413	5	17020	0.115594	0.405277	8.24213	CDH11
GO:0030195	negative regulation of blood coagulation	biological_process	1	413	5	17020	0.115594	0.405277	8.24213	SERPINE2
GO:0030262	apoptotic nuclear changes	biological_process	1	413	5	17020	0.115594	0.405277	8.24213	CDK5RAP3
GO:0031340	positive regulation of vesicle fusion	biological_process	1	413	5	17020	0.115594	0.405277	8.24213	ANXA1
GO:0031643	positive regulation of myelination	biological_process	1	413	5	17020	0.115594	0.405277	8.24213	PARD3
GO:0032099	negative regulation of appetite	biological_process	1	413	5	17020	0.115594	0.405277	8.24213	NENF
GO:0033622	integrin activation	biological_process	1	413	5	17020	0.115594	0.405277	8.24213	TLN1
GO:0035148	tube formation	biological_process	1	413	5	17020	0.115594	0.405277	8.24213	VEGFA
GO:0035357	peroxisome proliferator activated receptor signaling pathway	biological_process	1	413	5	17020	0.115594	0.405277	8.24213	ACTN4
GO:0035694	mitochondrial protein catabolic process	biological_process	1	413	5	17020	0.115594	0.405277	8.24213	BNIP3
GO:0035767	endothelial cell chemotaxis	biological_process	1	413	5	17020	0.115594	0.405277	8.24213	RAB13
GO:0038063	collagen-activated tyrosine kinase receptor signaling pathway	biological_process	1	413	5	17020	0.115594	0.405277	8.24213	COL1A1
GO:0042117	monocyte activation	biological_process	1	413	5	17020	0.115594	0.405277	8.24213	CSF1
GO:0042373	vitamin K metabolic process	biological_process	1	413	5	17020	0.115594	0.405277	8.24213	LOC108633281
GO:0042989	sequestering of actin monomers	biological_process	1	413	5	17020	0.115594	0.405277	8.24213	LOC102182562
GO:0045719	negative regulation of glycogen biosynthetic process	biological_process	1	413	5	17020	0.115594	0.405277	8.24213	PASK
GO:0045830	positive regulation of isotype switching	biological_process	1	413	5	17020	0.115594	0.405277	8.24213	TFRC
GO:0046486	glycerolipid metabolic process	biological_process	1	413	5	17020	0.115594	0.405277	8.24213	DGKQ
GO:0046755	viral budding	biological_process	1	413	5	17020	0.115594	0.405277	8.24213	CHMP4B
GO:0046850	regulation of bone remodeling	biological_process	1	413	5	17020	0.115594	0.405277	8.24213	GJA1
GO:0048318	axial mesoderm development	biological_process	1	413	5	17020	0.115594	0.405277	8.24213	RPL38
GO:0048664	neuron fate determination	biological_process	1	413	5	17020	0.115594	0.405277	8.24213	PRRX1
GO:0051152	positive regulation of smooth muscle cell differentiation	biological_process	1	413	5	17020	0.115594	0.405277	8.24213	LOC102182562
GO:0051156	glucose 6-phosphate metabolic process	biological_process	1	413	5	17020	0.115594	0.405277	8.24213	GPI
GO:0051220	cytoplasmic sequestering of protein	biological_process	1	413	5	17020	0.115594	0.405277	8.24213	FLNA
GO:0051222	positive regulation of protein transport	biological_process	1	413	5	17020	0.115594	0.405277	8.24213	LRP1
GO:0051271	negative regulation of cellular component movement	biological_process	1	413	5	17020	0.115594	0.405277	8.24213	ACTN4
GO:0051280	negative regulation of release of sequestered calcium ion into cytosol	biological_process	1	413	5	17020	0.115594	0.405277	8.24213	FKBP1A
GO:0051300	spindle pole body organization	biological_process	1	413	5	17020	0.115594	0.405277	8.24213	CALM1
GO:0051683	establishment of Golgi localization	biological_process	1	413	5	17020	0.115594	0.405277	8.24213	YWHAZ
GO:0051788	response to misfolded protein	biological_process	1	413	5	17020	0.115594	0.405277	8.24213	LOC102182127
GO:0051901	positive regulation of mitochondrial depolarization	biological_process	1	413	5	17020	0.115594	0.405277	8.24213	RACK1
GO:0060047	heart contraction	biological_process	1	413	5	17020	0.115594	0.405277	8.24213	MYL2
GO:0060075	regulation of resting membrane potential	biological_process	1	413	5	17020	0.115594	0.405277	8.24213	KCNJ10
GO:0060341	regulation of cellular localization	biological_process	1	413	5	17020	0.115594	0.405277	8.24213	PARD3
GO:0060712	spongiotrophoblast layer development	biological_process	1	413	5	17020	0.115594	0.405277	8.24213	ZFP36L1
GO:0061734	parkin-mediated stimulation of mitophagy in response to mitochondrial depolarization	biological_process	1	413	5	17020	0.115594	0.405277	8.24213	OPTN
GO:0070940	dephosphorylation of RNA polymerase II C-terminal domain	biological_process	1	413	5	17020	0.115594	0.405277	8.24213	SSU72
GO:0071375	cellular response to peptide hormone stimulus	biological_process	1	413	5	17020	0.115594	0.405277	8.24213	ZFP36L1
GO:0071569	protein ufmylation	biological_process	1	413	5	17020	0.115594	0.405277	8.24213	CDK5RAP3
GO:0072091	regulation of stem cell proliferation	biological_process	1	413	5	17020	0.115594	0.405277	8.24213	ZFP36L1
GO:0075522	IRES-dependent viral translational initiation	biological_process	1	413	5	17020	0.115594	0.405277	8.24213	PCBP2
GO:1903026	negative regulation of RNA polymerase II regulatory region sequence-specific DNA binding	biological_process	1	413	5	17020	0.115594	0.405277	8.24213	DDIT3
GO:1903363	negative regulation of cellular protein catabolic process	biological_process	1	413	5	17020	0.115594	0.405277	8.24213	CDK5RAP3
GO:1903428	positive regulation of reactive oxygen species biosynthetic process	biological_process	1	413	5	17020	0.115594	0.405277	8.24213	PARK7
GO:1903608	protein localization to cytoplasmic stress granule	biological_process	1	413	5	17020	0.115594	0.405277	8.24213	DDX1
GO:2000394	positive regulation of lamellipodium morphogenesis	biological_process	1	413	5	17020	0.115594	0.405277	8.24213	CORO1C
GO:2000483	negative regulation of interleukin-8 secretion	biological_process	1	413	5	17020	0.115594	0.405277	8.24213	ANXA1
GO:2001020	regulation of response to DNA damage stimulus	biological_process	1	413	5	17020	0.115594	0.405277	8.24213	IER3
GO:2001046	positive regulation of integrin-mediated signaling pathway	biological_process	1	413	5	17020	0.115594	0.405277	8.24213	FLNA
GO:2001241	positive regulation of extrinsic apoptotic signaling pathway in absence of ligand	biological_process	1	413	5	17020	0.115594	0.405277	8.24213	PPP2R1A
GO:0016197	endosomal transport	biological_process	3	413	49	17020	0.115709	0.405277	2.5231	AGAP2;CHMP4B;RAB13
GO:0033138	positive regulation of peptidyl-serine phosphorylation	biological_process	3	413	49	17020	0.115709	0.405277	2.5231	EIF4G1;CD44;PARK7
GO:0034605	cellular response to heat	biological_process	3	413	49	17020	0.115709	0.405277	2.5231	HMOX1;HSPA8;HSPA5
GO:0006749	glutathione metabolic process	biological_process	2	413	25	17020	0.122356	0.405277	3.29685	GSTM3;GSR
GO:0022604	regulation of cell morphogenesis	biological_process	2	413	25	17020	0.122356	0.405277	3.29685	SPARC;CFL1
GO:0048701	embryonic cranial skeleton morphogenesis	biological_process	2	413	25	17020	0.122356	0.405277	3.29685	PDGFRA;PRRX1
GO:2001244	positive regulation of intrinsic apoptotic signaling pathway	biological_process	2	413	25	17020	0.122356	0.405277	3.29685	LOC102182127;RACK1
GO:0001558	regulation of cell growth	biological_process	3	413	51	17020	0.126385	0.405277	2.42416	CLSTN1;IGFBP6;CD44
GO:0010951	negative regulation of endopeptidase activity	biological_process	3	413	51	17020	0.126385	0.405277	2.42416	TIMP1;SERPINE2;LOC102181552
GO:0043433	negative regulation of DNA-binding transcription factor activity	biological_process	3	413	51	17020	0.126385	0.405277	2.42416	FLNA;CTNNBIP1;RPL11
GO:0010507	negative regulation of autophagy	biological_process	2	413	26	17020	0.13052	0.405277	3.17005	EIF4G1;EIF4G2
GO:0034332	adherens junction organization	biological_process	2	413	26	17020	0.13052	0.405277	3.17005	CDH11;CDH13
GO:0043588	skin development	biological_process	2	413	26	17020	0.13052	0.405277	3.17005	COL5A2;COL1A1
GO:0048146	positive regulation of fibroblast proliferation	biological_process	2	413	26	17020	0.13052	0.405277	3.17005	ZMIZ1;PDGFRA
GO:0051225	spindle assembly	biological_process	2	413	26	17020	0.13052	0.405277	3.17005	MAPRE1;TUBB
GO:0006954	inflammatory response	biological_process	9	413	240	17020	0.130986	0.405277	1.5454	HRH4;CHI3L1;C3;LOC102181582;ANXA1;CD44;PARK7;LOC102175889;CSF1
GO:0016525	negative regulation of angiogenesis	biological_process	3	413	52	17020	0.131851	0.405277	2.37754	PGK1;THBS2;SPARC
GO:0030308	negative regulation of cell growth	biological_process	4	413	81	17020	0.133985	0.405277	2.03509	GJA1;SLIT3;RACK1;SERPINE2
GO:0001711	endodermal cell fate commitment	biological_process	1	413	6	17020	0.137061	0.405277	6.86844	CTR9
GO:0002070	epithelial cell maturation	biological_process	1	413	6	17020	0.137061	0.405277	6.86844	GJA1
GO:0002735	positive regulation of myeloid dendritic cell cytokine production	biological_process	1	413	6	17020	0.137061	0.405277	6.86844	DDX1
GO:0002821	positive regulation of adaptive immune response	biological_process	1	413	6	17020	0.137061	0.405277	6.86844	CD44
GO:0002827	positive regulation of T-helper 1 type immune response	biological_process	1	413	6	17020	0.137061	0.405277	6.86844	IL27RA
GO:0003183	mitral valve morphogenesis	biological_process	1	413	6	17020	0.137061	0.405277	6.86844	DCHS1
GO:0003231	cardiac ventricle development	biological_process	1	413	6	17020	0.137061	0.405277	6.86844	NACA
GO:0006104	succinyl-CoA metabolic process	biological_process	1	413	6	17020	0.137061	0.405277	6.86844	LOC102182233
GO:0006307	DNA dealkylation involved in DNA repair	biological_process	1	413	6	17020	0.137061	0.405277	6.86844	ALKBH1
GO:0006311	meiotic gene conversion	biological_process	1	413	6	17020	0.137061	0.405277	6.86844	LOC102185508
GO:0006983	ER overload response	biological_process	1	413	6	17020	0.137061	0.405277	6.86844	DDIT3
GO:0007016	cytoskeletal anchoring at plasma membrane	biological_process	1	413	6	17020	0.137061	0.405277	6.86844	TLN1
GO:0007525	somatic muscle development	biological_process	1	413	6	17020	0.137061	0.405277	6.86844	PGK1
GO:0009268	response to pH	biological_process	1	413	6	17020	0.137061	0.405277	6.86844	GJA1
GO:0010875	positive regulation of cholesterol efflux	biological_process	1	413	6	17020	0.137061	0.405277	6.86844	LRP1
GO:0014883	transition between fast and slow fiber	biological_process	1	413	6	17020	0.137061	0.405277	6.86844	TNNT1
GO:0019919	peptidyl-arginine methylation, to asymmetrical-dimethyl arginine	biological_process	1	413	6	17020	0.137061	0.405277	6.86844	PRMT1
GO:0019941	modification-dependent protein catabolic process	biological_process	1	413	6	17020	0.137061	0.405277	6.86844	UBC
GO:0030225	macrophage differentiation	biological_process	1	413	6	17020	0.137061	0.405277	6.86844	CSF1
GO:0030277	maintenance of gastrointestinal epithelium	biological_process	1	413	6	17020	0.137061	0.405277	6.86844	STRAP
GO:0030278	regulation of ossification	biological_process	1	413	6	17020	0.137061	0.405277	6.86844	CSF1
GO:0030388	fructose 1,6-bisphosphate metabolic process	biological_process	1	413	6	17020	0.137061	0.405277	6.86844	LOC102187810
GO:0030850	prostate gland development	biological_process	1	413	6	17020	0.137061	0.405277	6.86844	ANXA1
GO:0030903	notochord development	biological_process	1	413	6	17020	0.137061	0.405277	6.86844	COL5A2
GO:0031053	primary miRNA processing	biological_process	1	413	6	17020	0.137061	0.405277	6.86844	HNRNPA2B1
GO:0032464	positive regulation of protein homooligomerization	biological_process	1	413	6	17020	0.137061	0.405277	6.86844	RACK1
GO:0032743	positive regulation of interleukin-2 production	biological_process	1	413	6	17020	0.137061	0.405277	6.86844	ANXA1
GO:0032792	negative regulation of CREB transcription factor activity	biological_process	1	413	6	17020	0.137061	0.405277	6.86844	DDIT3
GO:0033327	Leydig cell differentiation	biological_process	1	413	6	17020	0.137061	0.405277	6.86844	PDGFRA
GO:0034116	positive regulation of heterotypic cell-cell adhesion	biological_process	1	413	6	17020	0.137061	0.405277	6.86844	CD44
GO:0034138	toll-like receptor 3 signaling pathway	biological_process	1	413	6	17020	0.137061	0.405277	6.86844	COLEC12
GO:0034380	high-density lipoprotein particle assembly	biological_process	1	413	6	17020	0.137061	0.405277	6.86844	BMP1
GO:0043068	positive regulation of programmed cell death	biological_process	1	413	6	17020	0.137061	0.405277	6.86844	BNIP3
GO:0043242	negative regulation of protein complex disassembly	biological_process	1	413	6	17020	0.137061	0.405277	6.86844	IRAK3
GO:0043615	astrocyte cell migration	biological_process	1	413	6	17020	0.137061	0.405277	6.86844	LOC102175889
GO:0043631	RNA polyadenylation	biological_process	1	413	6	17020	0.137061	0.405277	6.86844	PAPOLA
GO:0043931	ossification involved in bone maturation	biological_process	1	413	6	17020	0.137061	0.405277	6.86844	DCHS1
GO:0045616	regulation of keratinocyte differentiation	biological_process	1	413	6	17020	0.137061	0.405277	6.86844	ZFP36L1
GO:0045920	negative regulation of exocytosis	biological_process	1	413	6	17020	0.137061	0.405277	6.86844	ANXA1
GO:0046826	negative regulation of protein export from nucleus	biological_process	1	413	6	17020	0.137061	0.405277	6.86844	PARK7
GO:0046833	positive regulation of RNA export from nucleus	biological_process	1	413	6	17020	0.137061	0.405277	6.86844	CPSF6
GO:0048711	positive regulation of astrocyte differentiation	biological_process	1	413	6	17020	0.137061	0.405277	6.86844	SERPINE2
GO:0050658	RNA transport	biological_process	1	413	6	17020	0.137061	0.405277	6.86844	HNRNPA2B1
GO:0050765	negative regulation of phagocytosis	biological_process	1	413	6	17020	0.137061	0.405277	6.86844	RACK1
GO:0051014	actin filament severing	biological_process	1	413	6	17020	0.137061	0.405277	6.86844	GSN
GO:0051131	chaperone-mediated protein complex assembly	biological_process	1	413	6	17020	0.137061	0.405277	6.86844	HSPA4
GO:0051302	regulation of cell division	biological_process	1	413	6	17020	0.137061	0.405277	6.86844	RACK1
GO:0055129	L-proline biosynthetic process	biological_process	1	413	6	17020	0.137061	0.405277	6.86844	OAT
GO:0060020	Bergmann glial cell differentiation	biological_process	1	413	6	17020	0.137061	0.405277	6.86844	VIM
GO:0060346	bone trabecula formation	biological_process	1	413	6	17020	0.137061	0.405277	6.86844	COL1A1
GO:0060373	regulation of ventricular cardiac muscle cell membrane depolarization	biological_process	1	413	6	17020	0.137061	0.405277	6.86844	GJA1
GO:0060390	regulation of SMAD protein signal transduction	biological_process	1	413	6	17020	0.137061	0.405277	6.86844	SPTBN1
GO:0060444	branching involved in mammary gland duct morphogenesis	biological_process	1	413	6	17020	0.137061	0.405277	6.86844	CSF1
GO:0070417	cellular response to cold	biological_process	1	413	6	17020	0.137061	0.405277	6.86844	RBM3
GO:0070493	thrombin-activated receptor signaling pathway	biological_process	1	413	6	17020	0.137061	0.405277	6.86844	DGKQ
GO:0071499	cellular response to laminar fluid shear stress	biological_process	1	413	6	17020	0.137061	0.405277	6.86844	NOS3
GO:0072384	organelle transport along microtubule	biological_process	1	413	6	17020	0.137061	0.405277	6.86844	COPG1
GO:0086012	membrane depolarization during cardiac muscle cell action potential	biological_process	1	413	6	17020	0.137061	0.405277	6.86844	HCN4
GO:0097345	mitochondrial outer membrane permeabilization	biological_process	1	413	6	17020	0.137061	0.405277	6.86844	BNIP3
GO:1900028	negative regulation of ruffle assembly	biological_process	1	413	6	17020	0.137061	0.405277	6.86844	KANK1
GO:1903432	regulation of TORC1 signaling	biological_process	1	413	6	17020	0.137061	0.405277	6.86844	DGKQ
GO:1903589	positive regulation of blood vessel endothelial cell proliferation involved in sprouting angiogenesis	biological_process	1	413	6	17020	0.137061	0.405277	6.86844	HMOX1
GO:1990928	response to amino acid starvation	biological_process	1	413	6	17020	0.137061	0.405277	6.86844	LOC100861018
GO:2000543	positive regulation of gastrulation	biological_process	1	413	6	17020	0.137061	0.405277	6.86844	RACK1
GO:2000810	regulation of bicellular tight junction assembly	biological_process	1	413	6	17020	0.137061	0.405277	6.86844	MYO1C
GO:0007187	G protein-coupled receptor signaling pathway, coupled to cyclic nucleotide second messenger	biological_process	2	413	27	17020	0.138805	0.405277	3.05264	HRH4;ANXA1
GO:0030073	insulin secretion	biological_process	2	413	27	17020	0.138805	0.405277	3.05264	ANXA1;PARK7
GO:0046777	protein autophosphorylation	biological_process	5	413	113	17020	0.140393	0.405277	1.82348	TSSK2;PDGFRA;PASK;STK24;IRAK3
GO:0045087	innate immune response	biological_process	11	413	313	17020	0.14143	0.405277	1.4483	NONO;C19H17orf62;MAP28;DDX1;C1S;IRF3;PCBP2;ANXA1;C1R;IPO7;CSF1
GO:0050829	defense response to Gram-negative bacterium	biological_process	3	413	54	17020	0.143023	0.405277	2.28948	MAP28;RPL30;OPTN
GO:0002576	platelet degranulation	biological_process	2	413	28	17020	0.147201	0.405277	2.94362	TLN1;FLNA
GO:0006378	mRNA polyadenylation	biological_process	2	413	28	17020	0.147201	0.405277	2.94362	PAPOLA;SSU72
GO:0032456	endocytic recycling	biological_process	2	413	28	17020	0.147201	0.405277	2.94362	EHD1;RAB13
GO:0055072	iron ion homeostasis	biological_process	2	413	28	17020	0.147201	0.405277	2.94362	HMOX1;EPAS1
GO:0071363	cellular response to growth factor stimulus	biological_process	2	413	28	17020	0.147201	0.405277	2.94362	RACK1;SPARC
GO:0000281	mitotic cytokinesis	biological_process	3	413	55	17020	0.148723	0.405277	2.24785	SPTBN1;CHMP4B;SON
GO:0017148	negative regulation of translation	biological_process	3	413	56	17020	0.154496	0.405277	2.20771	RACK1;RPL13A;GAPDH
GO:0030326	embryonic limb morphogenesis	biological_process	2	413	29	17020	0.155697	0.405277	2.84211	PRRX1;LOC102181716
GO:0045747	positive regulation of Notch signaling pathway	biological_process	2	413	29	17020	0.155697	0.405277	2.84211	ZMIZ1;SNW1
GO:0060548	negative regulation of cell death	biological_process	2	413	29	17020	0.155697	0.405277	2.84211	CHMP4B;PARK7
GO:0070098	chemokine-mediated signaling pathway	biological_process	2	413	29	17020	0.155697	0.405277	2.84211	LOC102181582;LOC102175889
GO:1901796	regulation of signal transduction by p53 class mediator	biological_process	2	413	29	17020	0.155697	0.405277	2.84211	SSRP1;SUPT16H
GO:0007204	positive regulation of cytosolic calcium ion concentration	biological_process	4	413	86	17020	0.156298	0.405277	1.91677	HRH4;ACKR3;PDGFRA;GNB1
GO:0001775	cell activation	biological_process	1	413	7	17020	0.158008	0.405277	5.88724	PDGFRA
GO:0006826	iron ion transport	biological_process	1	413	7	17020	0.158008	0.405277	5.88724	FTL
GO:0006941	striated muscle contraction	biological_process	1	413	7	17020	0.158008	0.405277	5.88724	LOC106502520
GO:0007183	SMAD protein complex assembly	biological_process	1	413	7	17020	0.158008	0.405277	5.88724	FKBP1A
GO:0010587	miRNA catabolic process	biological_process	1	413	7	17020	0.158008	0.405277	5.88724	SND1
GO:0010884	positive regulation of lipid storage	biological_process	1	413	7	17020	0.158008	0.405277	5.88724	C3
GO:0010950	positive regulation of endopeptidase activity	biological_process	1	413	7	17020	0.158008	0.405277	5.88724	PSME2
GO:0010955	negative regulation of protein processing	biological_process	1	413	7	17020	0.158008	0.405277	5.88724	SERPINE2
GO:0010972	negative regulation of G2/M transition of mitotic cell cycle	biological_process	1	413	7	17020	0.158008	0.405277	5.88724	RAD21
GO:0016242	negative regulation of macroautophagy	biological_process	1	413	7	17020	0.158008	0.405277	5.88724	HMOX1
GO:0016572	histone phosphorylation	biological_process	1	413	7	17020	0.158008	0.405277	5.88724	BAZ1B
GO:0016926	protein desumoylation	biological_process	1	413	7	17020	0.158008	0.405277	5.88724	SENP6
GO:0017145	stem cell division	biological_process	1	413	7	17020	0.158008	0.405277	5.88724	CUL3
GO:0018401	peptidyl-proline hydroxylation to 4-hydroxy-L-proline	biological_process	1	413	7	17020	0.158008	0.405277	5.88724	LOC102189116
GO:0019896	axonal transport of mitochondrion	biological_process	1	413	7	17020	0.158008	0.405277	5.88724	UCHL1
GO:0022010	central nervous system myelination	biological_process	1	413	7	17020	0.158008	0.405277	5.88724	KCNJ10
GO:0023052	signaling	biological_process	1	413	7	17020	0.158008	0.405277	5.88724	DLGAP4
GO:0030948	negative regulation of vascular endothelial growth factor receptor signaling pathway	biological_process	1	413	7	17020	0.158008	0.405277	5.88724	MMRN2
GO:0031666	positive regulation of lipopolysaccharide-mediated signaling pathway	biological_process	1	413	7	17020	0.158008	0.405277	5.88724	SASH1
GO:0032463	negative regulation of protein homooligomerization	biological_process	1	413	7	17020	0.158008	0.405277	5.88724	LOC102182127
GO:0032786	positive regulation of DNA-templated transcription, elongation	biological_process	1	413	7	17020	0.158008	0.405277	5.88724	SUPT16H
GO:0032963	collagen metabolic process	biological_process	1	413	7	17020	0.158008	0.405277	5.88724	PLOD1
GO:0034351	negative regulation of glial cell apoptotic process	biological_process	1	413	7	17020	0.158008	0.405277	5.88724	LOC102175889
GO:0038084	vascular endothelial growth factor signaling pathway	biological_process	1	413	7	17020	0.158008	0.405277	5.88724	VEGFA
GO:0042755	eating behavior	biological_process	1	413	7	17020	0.158008	0.405277	5.88724	UCHL1
GO:0043277	apoptotic cell clearance	biological_process	1	413	7	17020	0.158008	0.405277	5.88724	LRP1
GO:0043517	positive regulation of DNA damage response, signal transduction by p53 class mediator	biological_process	1	413	7	17020	0.158008	0.405277	5.88724	ANKRD1
GO:0044849	estrous cycle	biological_process	1	413	7	17020	0.158008	0.405277	5.88724	ANXA1
GO:0046339	diacylglycerol metabolic process	biological_process	1	413	7	17020	0.158008	0.405277	5.88724	DGKQ
GO:0048048	embryonic eye morphogenesis	biological_process	1	413	7	17020	0.158008	0.405277	5.88724	FBN1
GO:0048846	axon extension involved in axon guidance	biological_process	1	413	7	17020	0.158008	0.405277	5.88724	SLIT3
GO:0050687	negative regulation of defense response to virus	biological_process	1	413	7	17020	0.158008	0.405277	5.88724	PCBP2
GO:0051764	actin crosslink formation	biological_process	1	413	7	17020	0.158008	0.405277	5.88724	FLNA
GO:0060081	membrane hyperpolarization	biological_process	1	413	7	17020	0.158008	0.405277	5.88724	PARK7
GO:0060136	embryonic process involved in female pregnancy	biological_process	1	413	7	17020	0.158008	0.405277	5.88724	JUNB
GO:0060351	cartilage development involved in endochondral bone morphogenesis	biological_process	1	413	7	17020	0.158008	0.405277	5.88724	COL1A1
GO:0060371	regulation of atrial cardiac muscle cell membrane depolarization	biological_process	1	413	7	17020	0.158008	0.405277	5.88724	GJA1
GO:0070129	regulation of mitochondrial translation	biological_process	1	413	7	17020	0.158008	0.405277	5.88724	ALKBH1
GO:0070262	peptidyl-serine dephosphorylation	biological_process	1	413	7	17020	0.158008	0.405277	5.88724	PPP2R1A
GO:0070358	actin polymerization-dependent cell motility	biological_process	1	413	7	17020	0.158008	0.405277	5.88724	ARPC3
GO:0070365	hepatocyte differentiation	biological_process	1	413	7	17020	0.158008	0.405277	5.88724	ANXA1
GO:0072089	stem cell proliferation	biological_process	1	413	7	17020	0.158008	0.405277	5.88724	NES
GO:0090073	positive regulation of protein homodimerization activity	biological_process	1	413	7	17020	0.158008	0.405277	5.88724	PARK7
GO:0090280	positive regulation of calcium ion import	biological_process	1	413	7	17020	0.158008	0.405277	5.88724	LOC102175889
GO:0097067	cellular response to thyroid hormone stimulus	biological_process	1	413	7	17020	0.158008	0.405277	5.88724	CTSB
GO:0097202	activation of cysteine-type endopeptidase activity	biological_process	1	413	7	17020	0.158008	0.405277	5.88724	ASPH
GO:0097242	amyloid-beta clearance	biological_process	1	413	7	17020	0.158008	0.405277	5.88724	LRP1
GO:0097755	positive regulation of blood vessel diameter	biological_process	1	413	7	17020	0.158008	0.405277	5.88724	SCPEP1
GO:1900242	regulation of synaptic vesicle endocytosis	biological_process	1	413	7	17020	0.158008	0.405277	5.88724	DGKQ
GO:1901409	positive regulation of phosphorylation of RNA polymerase II C-terminal domain	biological_process	1	413	7	17020	0.158008	0.405277	5.88724	CCNC
GO:1902188	positive regulation of viral release from host cell	biological_process	1	413	7	17020	0.158008	0.405277	5.88724	CHMP4B
GO:2000279	negative regulation of DNA biosynthetic process	biological_process	1	413	7	17020	0.158008	0.405277	5.88724	ANKRD1
GO:0007017	microtubule-based process	biological_process	2	413	30	17020	0.164284	0.4081	2.74738	LOC102178700;LOC102172952
GO:0021987	cerebral cortex development	biological_process	2	413	30	17020	0.164284	0.4081	2.74738	FLNA;LRP1
GO:0071320	cellular response to cAMP	biological_process	2	413	30	17020	0.164284	0.4081	2.74738	HCN4;ZFP36L1
GO:0097009	energy homeostasis	biological_process	2	413	30	17020	0.164284	0.4081	2.74738	PASK;EIF4G1
GO:0006281	DNA repair	biological_process	6	413	153	17020	0.168578	0.4081	1.6161	NONO;ALKBH1;SSRP1;SUPT16H;PARK7;UBE2D3
GO:0008217	regulation of blood pressure	biological_process	2	413	31	17020	0.172952	0.4081	2.65875	LOC106502520;COL1A2
GO:0016339	calcium-dependent cell-cell adhesion via plasma membrane cell adhesion molecules	biological_process	2	413	31	17020	0.172952	0.4081	2.65875	CDH11;CDH13
GO:0045071	negative regulation of viral genome replication	biological_process	2	413	31	17020	0.172952	0.4081	2.65875	BANF1;LOC102180655
GO:0071560	cellular response to transforming growth factor beta stimulus	biological_process	2	413	31	17020	0.172952	0.4081	2.65875	ANKRD1;ZFP36L1
GO:0007156	homophilic cell adhesion via plasma membrane adhesion molecules	biological_process	5	413	122	17020	0.175351	0.4081	1.68896	CDH11;CDH13;DCHS1;CLSTN1;CADM1
GO:0001553	luteinization	biological_process	1	413	8	17020	0.178448	0.4081	5.15133	PDGFRA
GO:0006002	fructose 6-phosphate metabolic process	biological_process	1	413	8	17020	0.178448	0.4081	5.15133	LOC102187810
GO:0006620	posttranslational protein targeting to endoplasmic reticulum membrane	biological_process	1	413	8	17020	0.178448	0.4081	5.15133	CHMP4B
GO:0006809	nitric oxide biosynthetic process	biological_process	1	413	8	17020	0.178448	0.4081	5.15133	NOS3
GO:0006855	drug transmembrane transport	biological_process	1	413	8	17020	0.178448	0.4081	5.15133	ABCC1
GO:0007143	female meiotic nuclear division	biological_process	1	413	8	17020	0.178448	0.4081	5.15133	PPP2R1A
GO:0007263	nitric oxide mediated signal transduction	biological_process	1	413	8	17020	0.178448	0.4081	5.15133	NOS3
GO:0008210	estrogen metabolic process	biological_process	1	413	8	17020	0.178448	0.4081	5.15133	PDGFRA
GO:0008631	intrinsic apoptotic signaling pathway in response to oxidative stress	biological_process	1	413	8	17020	0.178448	0.4081	5.15133	STK24
GO:0010165	response to X-ray	biological_process	1	413	8	17020	0.178448	0.4081	5.15133	ANXA1
GO:0010744	positive regulation of macrophage derived foam cell differentiation	biological_process	1	413	8	17020	0.178448	0.4081	5.15133	CSF1
GO:0010762	regulation of fibroblast migration	biological_process	1	413	8	17020	0.178448	0.4081	5.15133	CORO1C
GO:0014912	negative regulation of smooth muscle cell migration	biological_process	1	413	8	17020	0.178448	0.4081	5.15133	LRP1
GO:0030539	male genitalia development	biological_process	1	413	8	17020	0.178448	0.4081	5.15133	PDGFRA
GO:0031468	nuclear envelope reassembly	biological_process	1	413	8	17020	0.178448	0.4081	5.15133	CHMP4B
GO:0031638	zymogen activation	biological_process	1	413	8	17020	0.178448	0.4081	5.15133	C1R
GO:0032367	intracellular cholesterol transport	biological_process	1	413	8	17020	0.178448	0.4081	5.15133	NPC2
GO:0033119	negative regulation of RNA splicing	biological_process	1	413	8	17020	0.178448	0.4081	5.15133	TMBIM6
GO:0033147	negative regulation of intracellular estrogen receptor signaling pathway	biological_process	1	413	8	17020	0.178448	0.4081	5.15133	KANK2
GO:0033523	histone H2B ubiquitination	biological_process	1	413	8	17020	0.178448	0.4081	5.15133	CTR9
GO:0033601	positive regulation of mammary gland epithelial cell proliferation	biological_process	1	413	8	17020	0.178448	0.4081	5.15133	AGAP2
GO:0033628	regulation of cell adhesion mediated by integrin	biological_process	1	413	8	17020	0.178448	0.4081	5.15133	PLAU
GO:0034214	protein hexamerization	biological_process	1	413	8	17020	0.178448	0.4081	5.15133	OAT
GO:0035909	aorta morphogenesis	biological_process	1	413	8	17020	0.178448	0.4081	5.15133	LRP1
GO:0042119	neutrophil activation	biological_process	1	413	8	17020	0.178448	0.4081	5.15133	LOC102181582
GO:0042573	retinoic acid metabolic process	biological_process	1	413	8	17020	0.178448	0.4081	5.15133	SCPEP1
GO:0045019	negative regulation of nitric oxide biosynthetic process	biological_process	1	413	8	17020	0.178448	0.4081	5.15133	KHSRP
GO:0048246	macrophage chemotaxis	biological_process	1	413	8	17020	0.178448	0.4081	5.15133	LOC102175889
GO:0051569	regulation of histone H3-K4 methylation	biological_process	1	413	8	17020	0.178448	0.4081	5.15133	CTR9
GO:0055117	regulation of cardiac muscle contraction	biological_process	1	413	8	17020	0.178448	0.4081	5.15133	HCN4
GO:0060216	definitive hemopoiesis	biological_process	1	413	8	17020	0.178448	0.4081	5.15133	MFAP5
GO:0060340	positive regulation of type I interferon-mediated signaling pathway	biological_process	1	413	8	17020	0.178448	0.4081	5.15133	IRF3
GO:0061337	cardiac conduction	biological_process	1	413	8	17020	0.178448	0.4081	5.15133	GJA1
GO:0071225	cellular response to muramyl dipeptide	biological_process	1	413	8	17020	0.178448	0.4081	5.15133	VIM
GO:0071467	cellular response to pH	biological_process	1	413	8	17020	0.178448	0.4081	5.15133	GJA1
GO:0071850	mitotic cell cycle arrest	biological_process	1	413	8	17020	0.178448	0.4081	5.15133	FAP
GO:0090331	negative regulation of platelet aggregation	biological_process	1	413	8	17020	0.178448	0.4081	5.15133	SERPINE2
GO:0097435	supramolecular fiber organization	biological_process	1	413	8	17020	0.178448	0.4081	5.15133	FKBP1A
GO:1901222	regulation of NIK/NF-kappaB signaling	biological_process	1	413	8	17020	0.178448	0.4081	5.15133	PRDX1
GO:1901381	positive regulation of potassium ion transmembrane transport	biological_process	1	413	8	17020	0.178448	0.4081	5.15133	FLNA
GO:1902166	negative regulation of intrinsic apoptotic signaling pathway in response to DNA damage by p53 class mediator	biological_process	1	413	8	17020	0.178448	0.4081	5.15133	CD44
GO:1903936	cellular response to sodium arsenite	biological_process	1	413	8	17020	0.178448	0.4081	5.15133	HNRNPA1
GO:1904646	cellular response to amyloid-beta	biological_process	1	413	8	17020	0.178448	0.4081	5.15133	LRP1
GO:1990000	amyloid fibril formation	biological_process	1	413	8	17020	0.178448	0.4081	5.15133	FKBP1A
GO:1990440	positive regulation of transcription from RNA polymerase II promoter in response to endoplasmic reticulum stress	biological_process	1	413	8	17020	0.178448	0.4081	5.15133	DDIT3
GO:2000045	regulation of G1/S transition of mitotic cell cycle	biological_process	1	413	8	17020	0.178448	0.4081	5.15133	PSME2
GO:0007611	learning or memory	biological_process	2	413	32	17020	0.181692	0.41399	2.57567	MAN2B1;LAMB1
GO:0042102	positive regulation of T cell proliferation	biological_process	2	413	32	17020	0.181692	0.41399	2.57567	ANXA1;TFRC
GO:0071526	semaphorin-plexin signaling pathway	biological_process	2	413	32	17020	0.181692	0.41399	2.57567	FLNA;ARHGDIA
GO:0032482	Rab protein signal transduction	biological_process	3	413	61	17020	0.184336	0.415416	2.02675	RAB31;RAB1B;RAB13
GO:0007229	integrin-mediated signaling pathway	biological_process	3	413	62	17020	0.190479	0.415416	1.99406	TLN1;CUL3;ITGB1
GO:0014068	positive regulation of phosphatidylinositol 3-kinase signaling	biological_process	2	413	33	17020	0.190496	0.415416	2.49762	AGAP2;PDGFRA
GO:0000447	endonucleolytic cleavage in ITS1 to separate SSU-rRNA from 5.8S rRNA and LSU-rRNA from tricistronic rRNA transcript (SSU-rRNA, 5.8S rRNA, LSU-rRNA)	biological_process	1	413	9	17020	0.198392	0.415416	4.57896	RPSA
GO:0001731	formation of translation preinitiation complex	biological_process	1	413	9	17020	0.198392	0.415416	4.57896	EIF4B
GO:0001832	blastocyst growth	biological_process	1	413	9	17020	0.198392	0.415416	4.57896	CTR9
GO:0006388	tRNA splicing, via endonucleolytic cleavage and ligation	biological_process	1	413	9	17020	0.198392	0.415416	4.57896	DDX1
GO:0006616	SRP-dependent cotranslational protein targeting to membrane, translocation	biological_process	1	413	9	17020	0.198392	0.415416	4.57896	SRP9
GO:0007009	plasma membrane organization	biological_process	1	413	9	17020	0.198392	0.415416	4.57896	SPTBN1
GO:0007034	vacuolar transport	biological_process	1	413	9	17020	0.198392	0.415416	4.57896	CHMP4B
GO:0007095	mitotic G2 DNA damage checkpoint	biological_process	1	413	9	17020	0.198392	0.415416	4.57896	CDK5RAP3
GO:0010586	miRNA metabolic process	biological_process	1	413	9	17020	0.198392	0.415416	4.57896	KHSRP
GO:0010812	negative regulation of cell-substrate adhesion	biological_process	1	413	9	17020	0.198392	0.415416	4.57896	COL1A1
GO:0014067	negative regulation of phosphatidylinositol 3-kinase signaling	biological_process	1	413	9	17020	0.198392	0.415416	4.57896	SERPINE2
GO:0017144	drug metabolic process	biological_process	1	413	9	17020	0.198392	0.415416	4.57896	LOC108633281
GO:0030042	actin filament depolymerization	biological_process	1	413	9	17020	0.198392	0.415416	4.57896	CFL1
GO:0030214	hyaluronan catabolic process	biological_process	1	413	9	17020	0.198392	0.415416	4.57896	CD44
GO:0031581	hemidesmosome assembly	biological_process	1	413	9	17020	0.198392	0.415416	4.57896	PLEC
GO:0031669	cellular response to nutrient levels	biological_process	1	413	9	17020	0.198392	0.415416	4.57896	EIF4G1
GO:0032469	endoplasmic reticulum calcium ion homeostasis	biological_process	1	413	9	17020	0.198392	0.415416	4.57896	TMBIM6
GO:0032695	negative regulation of interleukin-12 production	biological_process	1	413	9	17020	0.198392	0.415416	4.57896	IRAK3
GO:0032715	negative regulation of interleukin-6 production	biological_process	1	413	9	17020	0.198392	0.415416	4.57896	IRAK3
GO:0032727	positive regulation of interferon-alpha production	biological_process	1	413	9	17020	0.198392	0.415416	4.57896	IRF3
GO:0033234	negative regulation of protein sumoylation	biological_process	1	413	9	17020	0.198392	0.415416	4.57896	PARK7
GO:0033344	cholesterol efflux	biological_process	1	413	9	17020	0.198392	0.415416	4.57896	NPC2
GO:0033539	fatty acid beta-oxidation using acyl-CoA dehydrogenase	biological_process	1	413	9	17020	0.198392	0.415416	4.57896	ETFA
GO:0035456	response to interferon-beta	biological_process	1	413	9	17020	0.198392	0.415416	4.57896	LOC102180655
GO:0042953	lipoprotein transport	biological_process	1	413	9	17020	0.198392	0.415416	4.57896	LRP1
GO:0045651	positive regulation of macrophage differentiation	biological_process	1	413	9	17020	0.198392	0.415416	4.57896	CSF1
GO:0046475	glycerophospholipid catabolic process	biological_process	1	413	9	17020	0.198392	0.415416	4.57896	PRDX6
GO:0046579	positive regulation of Ras protein signal transduction	biological_process	1	413	9	17020	0.198392	0.415416	4.57896	CSF1
GO:0046834	lipid phosphorylation	biological_process	1	413	9	17020	0.198392	0.415416	4.57896	DGKQ
GO:0060749	mammary gland alveolus development	biological_process	1	413	9	17020	0.198392	0.415416	4.57896	AGAP2
GO:0061036	positive regulation of cartilage development	biological_process	1	413	9	17020	0.198392	0.415416	4.57896	BMP1
GO:0061418	regulation of transcription from RNA polymerase II promoter in response to hypoxia	biological_process	1	413	9	17020	0.198392	0.415416	4.57896	EPAS1
GO:0071243	cellular response to arsenic-containing substance	biological_process	1	413	9	17020	0.198392	0.415416	4.57896	HMOX1
GO:0071380	cellular response to prostaglandin E stimulus	biological_process	1	413	9	17020	0.198392	0.415416	4.57896	GNB1
GO:0071621	granulocyte chemotaxis	biological_process	1	413	9	17020	0.198392	0.415416	4.57896	ANXA1
GO:0097194	execution phase of apoptosis	biological_process	1	413	9	17020	0.198392	0.415416	4.57896	STK24
GO:0099003	vesicle-mediated transport in synapse	biological_process	1	413	9	17020	0.198392	0.415416	4.57896	CLSTN1
GO:1900740	positive regulation of protein insertion into mitochondrial membrane involved in apoptotic signaling pathway	biological_process	1	413	9	17020	0.198392	0.415416	4.57896	YWHAZ
GO:1903672	positive regulation of sprouting angiogenesis	biological_process	1	413	9	17020	0.198392	0.415416	4.57896	PKM
GO:2000059	negative regulation of ubiquitin-dependent protein catabolic process	biological_process	1	413	9	17020	0.198392	0.415416	4.57896	RPS7
GO:0043010	camera-type eye development	biological_process	2	413	34	17020	0.199355	0.415416	2.42416	RCN1;FBN1
GO:0045860	positive regulation of protein kinase activity	biological_process	2	413	34	17020	0.199355	0.415416	2.42416	AGAP2;CSF1
GO:0070301	cellular response to hydrogen peroxide	biological_process	2	413	34	17020	0.199355	0.415416	2.42416	ANXA1;PARK7
GO:0007507	heart development	biological_process	5	413	128	17020	0.200315	0.416557	1.60979	GJA1;HEYL;MYL2;FBN1;ZFP36L1
GO:0034976	response to endoplasmic reticulum stress	biological_process	3	413	64	17020	0.202914	0.417929	1.93175	DDIT3;PDIA4;PDIA3
GO:0007157	heterophilic cell-cell adhesion via plasma membrane cell adhesion molecules	biological_process	2	413	35	17020	0.208262	0.417929	2.35489	DCHS1;CADM1
GO:0043161	proteasome-mediated ubiquitin-dependent protein catabolic process	biological_process	5	413	130	17020	0.208894	0.417929	1.58503	CUL3;PSMB5;DDIT3;PCBP2;UBE2D3
GO:0032869	cellular response to insulin stimulus	biological_process	3	413	65	17020	0.209202	0.417929	1.90203	RAB31;RAB13;ZFP36L1
GO:0043330	response to exogenous dsRNA	biological_process	3	413	65	17020	0.209202	0.417929	1.90203	DDX1;IRF3;IRAK3
GO:0007015	actin filament organization	biological_process	3	413	66	17020	0.215533	0.417929	1.87321	TPM2;LOC102182562;TPM3
GO:0009749	response to glucose	biological_process	2	413	36	17020	0.217209	0.417929	2.28948	LOC102187810;COL6A2
GO:0050727	regulation of inflammatory response	biological_process	2	413	36	17020	0.217209	0.417929	2.28948	ANXA1;PARK7
GO:0051781	positive regulation of cell division	biological_process	2	413	36	17020	0.217209	0.417929	2.28948	VEGFA;PTN
GO:0071260	cellular response to mechanical stimulus	biological_process	2	413	36	17020	0.217209	0.417929	2.28948	ANKRD1;COL1A1
GO:0001676	long-chain fatty acid metabolic process	biological_process	1	413	10	17020	0.217854	0.417929	4.12107	LOC102182233
GO:0001935	endothelial cell proliferation	biological_process	1	413	10	17020	0.217854	0.417929	4.12107	LOXL2
GO:0001954	positive regulation of cell-matrix adhesion	biological_process	1	413	10	17020	0.217854	0.417929	4.12107	CSF1
GO:0006122	mitochondrial electron transport, ubiquinol to cytochrome c	biological_process	1	413	10	17020	0.217854	0.417929	4.12107	LOC102176290
GO:0006541	glutamine metabolic process	biological_process	1	413	10	17020	0.217854	0.417929	4.12107	ASNS
GO:0006878	cellular copper ion homeostasis	biological_process	1	413	10	17020	0.217854	0.417929	4.12107	ARF1
GO:0007221	positive regulation of transcription of Notch receptor target	biological_process	1	413	10	17020	0.217854	0.417929	4.12107	SNW1
GO:0008015	blood circulation	biological_process	1	413	10	17020	0.217854	0.417929	4.12107	HCN4
GO:0019058	viral life cycle	biological_process	1	413	10	17020	0.217854	0.417929	4.12107	CHMP4B
GO:0022011	myelination in peripheral nervous system	biological_process	1	413	10	17020	0.217854	0.417929	4.12107	PARD3
GO:0030301	cholesterol transport	biological_process	1	413	10	17020	0.217854	0.417929	4.12107	NPC2
GO:0030325	adrenal gland development	biological_process	1	413	10	17020	0.217854	0.417929	4.12107	PDGFRA
GO:0031076	embryonic camera-type eye development	biological_process	1	413	10	17020	0.217854	0.417929	4.12107	NES
GO:0031115	negative regulation of microtubule polymerization	biological_process	1	413	10	17020	0.217854	0.417929	4.12107	MAPRE1
GO:0032233	positive regulation of actin filament bundle assembly	biological_process	1	413	10	17020	0.217854	0.417929	4.12107	FLNA
GO:0032964	collagen biosynthetic process	biological_process	1	413	10	17020	0.217854	0.417929	4.12107	COL1A1
GO:0034122	negative regulation of toll-like receptor signaling pathway	biological_process	1	413	10	17020	0.217854	0.417929	4.12107	IRAK3
GO:0034329	cell junction assembly	biological_process	1	413	10	17020	0.217854	0.417929	4.12107	FLNA
GO:0034969	histone arginine methylation	biological_process	1	413	10	17020	0.217854	0.417929	4.12107	PRMT1
GO:0035108	limb morphogenesis	biological_process	1	413	10	17020	0.217854	0.417929	4.12107	ASPH
GO:0035372	protein localization to microtubule	biological_process	1	413	10	17020	0.217854	0.417929	4.12107	MAPRE1
GO:0035455	response to interferon-alpha	biological_process	1	413	10	17020	0.217854	0.417929	4.12107	LOC102180655
GO:0043069	negative regulation of programmed cell death	biological_process	1	413	10	17020	0.217854	0.417929	4.12107	KANK2
GO:0043129	surfactant homeostasis	biological_process	1	413	10	17020	0.217854	0.417929	4.12107	EPAS1
GO:0043518	negative regulation of DNA damage response, signal transduction by p53 class mediator	biological_process	1	413	10	17020	0.217854	0.417929	4.12107	CD44
GO:0045445	myoblast differentiation	biological_process	1	413	10	17020	0.217854	0.417929	4.12107	ANKRD1
GO:0045582	positive regulation of T cell differentiation	biological_process	1	413	10	17020	0.217854	0.417929	4.12107	ZMIZ1
GO:0045653	negative regulation of megakaryocyte differentiation	biological_process	1	413	10	17020	0.217854	0.417929	4.12107	PRMT1
GO:0045745	positive regulation of G protein-coupled receptor signaling pathway	biological_process	1	413	10	17020	0.217854	0.417929	4.12107	C3
GO:0048747	muscle fiber development	biological_process	1	413	10	17020	0.217854	0.417929	4.12107	UCHL1
GO:0060314	regulation of ryanodine-sensitive calcium-release channel activity	biological_process	1	413	10	17020	0.217854	0.417929	4.12107	FKBP1A
GO:0060347	heart trabecula formation	biological_process	1	413	10	17020	0.217854	0.417929	4.12107	FKBP1A
GO:0061136	regulation of proteasomal protein catabolic process	biological_process	1	413	10	17020	0.217854	0.417929	4.12107	PSME2
GO:0080111	DNA demethylation	biological_process	1	413	10	17020	0.217854	0.417929	4.12107	ALKBH1
GO:0090051	negative regulation of cell migration involved in sprouting angiogenesis	biological_process	1	413	10	17020	0.217854	0.417929	4.12107	MMRN2
GO:0090181	regulation of cholesterol metabolic process	biological_process	1	413	10	17020	0.217854	0.417929	4.12107	DGKQ
GO:2000060	positive regulation of ubiquitin-dependent protein catabolic process	biological_process	1	413	10	17020	0.217854	0.417929	4.12107	LOC102182127
GO:2000353	positive regulation of endothelial cell apoptotic process	biological_process	1	413	10	17020	0.217854	0.417929	4.12107	LOC102175889
GO:2001238	positive regulation of extrinsic apoptotic signaling pathway	biological_process	1	413	10	17020	0.217854	0.417929	4.12107	ITM2C
GO:0001525	angiogenesis	biological_process	6	413	168	17020	0.224375	0.428257	1.47181	ACKR3;FAP;VEGFA;SAT1;EPAS1;FN1
GO:0007389	pattern specification process	biological_process	2	413	37	17020	0.226189	0.428257	2.2276	DCHS1;ASPH
GO:1901224	positive regulation of NIK/NF-kappaB signaling	biological_process	2	413	37	17020	0.226189	0.428257	2.2276	ACTN4;SASH1
GO:0010629	negative regulation of gene expression	biological_process	5	413	134	17020	0.226398	0.428257	1.53771	GJA1;SLIT3;RACK1;PARK7;DGKQ
GO:0001933	negative regulation of protein phosphorylation	biological_process	3	413	68	17020	0.228311	0.428257	1.81812	FKBP1A;CORO1C;CDK5RAP3
GO:0045766	positive regulation of angiogenesis	biological_process	3	413	69	17020	0.234753	0.428257	1.79177	CHI3L1;VEGFA;SASH1
GO:0006612	protein targeting to membrane	biological_process	2	413	38	17020	0.235195	0.428257	2.16898	PARD3;MYO1C
GO:0060395	SMAD protein signal transduction	biological_process	2	413	38	17020	0.235195	0.428257	2.16898	SUB1;VIM
GO:0000463	maturation of LSU-rRNA from tricistronic rRNA transcript (SSU-rRNA, 5.8S rRNA, LSU-rRNA)	biological_process	1	413	11	17020	0.236845	0.428257	3.74642	RPL35
GO:0001502	cartilage condensation	biological_process	1	413	11	17020	0.236845	0.428257	3.74642	BMP1
GO:0001892	embryonic placenta development	biological_process	1	413	11	17020	0.236845	0.428257	3.74642	EPAS1
GO:0002042	cell migration involved in sprouting angiogenesis	biological_process	1	413	11	17020	0.236845	0.428257	3.74642	MMRN2
GO:0003180	aortic valve morphogenesis	biological_process	1	413	11	17020	0.236845	0.428257	3.74642	SLIT3
GO:0006013	mannose metabolic process	biological_process	1	413	11	17020	0.236845	0.428257	3.74642	MAN2B1
GO:0006111	regulation of gluconeogenesis	biological_process	1	413	11	17020	0.236845	0.428257	3.74642	DGKQ
GO:0006342	chromatin silencing	biological_process	1	413	11	17020	0.236845	0.428257	3.74642	MORF4L1
GO:0007569	cell aging	biological_process	1	413	11	17020	0.236845	0.428257	3.74642	ZMIZ1
GO:0009314	response to radiation	biological_process	1	413	11	17020	0.236845	0.428257	3.74642	JUNB
GO:0010390	histone monoubiquitination	biological_process	1	413	11	17020	0.236845	0.428257	3.74642	CTR9
GO:0010759	positive regulation of macrophage chemotaxis	biological_process	1	413	11	17020	0.236845	0.428257	3.74642	CSF1
GO:0014898	cardiac muscle hypertrophy in response to stress	biological_process	1	413	11	17020	0.236845	0.428257	3.74642	LOC106502520
GO:0016486	peptide hormone processing	biological_process	1	413	11	17020	0.236845	0.428257	3.74642	ECE1
GO:0016571	histone methylation	biological_process	1	413	11	17020	0.236845	0.428257	3.74642	PRMT1
GO:0030240	skeletal muscle thin filament assembly	biological_process	1	413	11	17020	0.236845	0.428257	3.74642	ACTA1
GO:0033674	positive regulation of kinase activity	biological_process	1	413	11	17020	0.236845	0.428257	3.74642	CD44
GO:0033962	cytoplasmic mRNA processing body assembly	biological_process	1	413	11	17020	0.236845	0.428257	3.74642	LSM14A
GO:0035050	embryonic heart tube development	biological_process	1	413	11	17020	0.236845	0.428257	3.74642	GJA1
GO:0039702	viral budding via host ESCRT complex	biological_process	1	413	11	17020	0.236845	0.428257	3.74642	CHMP4B
GO:0043922	negative regulation by host of viral transcription	biological_process	1	413	11	17020	0.236845	0.428257	3.74642	HMOX1
GO:0043923	positive regulation by host of viral transcription	biological_process	1	413	11	17020	0.236845	0.428257	3.74642	SNW1
GO:0045010	actin nucleation	biological_process	1	413	11	17020	0.236845	0.428257	3.74642	GSN
GO:0045647	negative regulation of erythrocyte differentiation	biological_process	1	413	11	17020	0.236845	0.428257	3.74642	ZFP36L1
GO:0045824	negative regulation of innate immune response	biological_process	1	413	11	17020	0.236845	0.428257	3.74642	IRAK3
GO:0048514	blood vessel morphogenesis	biological_process	1	413	11	17020	0.236845	0.428257	3.74642	GJA1
GO:0048870	cell motility	biological_process	1	413	11	17020	0.236845	0.428257	3.74642	ACTB
GO:0051168	nuclear export	biological_process	1	413	11	17020	0.236845	0.428257	3.74642	HNRNPA1
GO:0051170	import into nucleus	biological_process	1	413	11	17020	0.236845	0.428257	3.74642	HNRNPA1
GO:0051895	negative regulation of focal adhesion assembly	biological_process	1	413	11	17020	0.236845	0.428257	3.74642	CORO1C
GO:0055075	potassium ion homeostasis	biological_process	1	413	11	17020	0.236845	0.428257	3.74642	KCNJ10
GO:0060315	negative regulation of ryanodine-sensitive calcium-release channel activity	biological_process	1	413	11	17020	0.236845	0.428257	3.74642	FKBP1A
GO:0060394	negative regulation of pathway-restricted SMAD protein phosphorylation	biological_process	1	413	11	17020	0.236845	0.428257	3.74642	STRAP
GO:0071360	cellular response to exogenous dsRNA	biological_process	1	413	11	17020	0.236845	0.428257	3.74642	COLEC12
GO:0090161	Golgi ribbon formation	biological_process	1	413	11	17020	0.236845	0.428257	3.74642	OPTN
GO:0098789	pre-mRNA cleavage required for polyadenylation	biological_process	1	413	11	17020	0.236845	0.428257	3.74642	CPSF6
GO:0006338	chromatin remodeling	biological_process	3	413	71	17020	0.24773	0.441145	1.7413	MORF4L1;BAZ1B;BAZ2B
GO:0030334	regulation of cell migration	biological_process	3	413	71	17020	0.24773	0.441145	1.7413	FLNA;LOC102182562;SERPINE2
GO:0008284	positive regulation of cell proliferation	biological_process	10	413	320	17020	0.251385	0.441145	1.28783	DPP4;PDGFRA;EIF4G1;TIMP1;CRLF1;PRMT1;RPS15A;RPS4X;PTN;CSF1
GO:0031398	positive regulation of protein ubiquitination	biological_process	2	413	40	17020	0.253259	0.441145	2.06053	FKBP1A;CDK5RAP3
GO:0032092	positive regulation of protein binding	biological_process	2	413	40	17020	0.253259	0.441145	2.06053	FKBP1A;LRP1
GO:0042149	cellular response to glucose starvation	biological_process	2	413	40	17020	0.253259	0.441145	2.06053	ASNS;HNRNPA1
GO:0006915	apoptotic process	biological_process	12	413	395	17020	0.253377	0.441145	1.25197	CHI3L1;RAD21;DDIT3;ELMO2;MTCH1;LGALS1;HMOX1;KANK2;SAP30BP;ZFP36L1;CKAP2;UBE2D3
GO:0000038	very long-chain fatty acid metabolic process	biological_process	1	413	12	17020	0.255375	0.441145	3.43422	LOC102182233
GO:0001736	establishment of planar polarity	biological_process	1	413	12	17020	0.255375	0.441145	3.43422	DCHS1
GO:0007051	spindle organization	biological_process	1	413	12	17020	0.255375	0.441145	3.43422	CHD3
GO:0007213	G protein-coupled acetylcholine receptor signaling pathway	biological_process	1	413	12	17020	0.255375	0.441145	3.43422	GNB1
GO:0007250	activation of NF-kappaB-inducing kinase activity	biological_process	1	413	12	17020	0.255375	0.441145	3.43422	CHI3L1
GO:0007259	JAK-STAT cascade	biological_process	1	413	12	17020	0.255375	0.441145	3.43422	CTR9
GO:0014002	astrocyte development	biological_process	1	413	12	17020	0.255375	0.441145	3.43422	VIM
GO:0030239	myofibril assembly	biological_process	1	413	12	17020	0.255375	0.441145	3.43422	LOC106502520
GO:0030449	regulation of complement activation	biological_process	1	413	12	17020	0.255375	0.441145	3.43422	C1R
GO:0033169	histone H3-K9 demethylation	biological_process	1	413	12	17020	0.255375	0.441145	3.43422	KDM3B
GO:0042246	tissue regeneration	biological_process	1	413	12	17020	0.255375	0.441145	3.43422	NOTCH3
GO:0045736	negative regulation of cyclin-dependent protein serine/threonine kinase activity	biological_process	1	413	12	17020	0.255375	0.441145	3.43422	IPO7
GO:0046597	negative regulation of viral entry into host cell	biological_process	1	413	12	17020	0.255375	0.441145	3.43422	LOC102180655
GO:0046716	muscle cell cellular homeostasis	biological_process	1	413	12	17020	0.255375	0.441145	3.43422	PGK1
GO:0048024	regulation of mRNA splicing, via spliceosome	biological_process	1	413	12	17020	0.255375	0.441145	3.43422	SON
GO:0048245	eosinophil chemotaxis	biological_process	1	413	12	17020	0.255375	0.441145	3.43422	LOC102175889
GO:0050790	regulation of catalytic activity	biological_process	1	413	12	17020	0.255375	0.441145	3.43422	CTSB
GO:0050930	induction of positive chemotaxis	biological_process	1	413	12	17020	0.255375	0.441145	3.43422	VEGFA
GO:0051899	membrane depolarization	biological_process	1	413	12	17020	0.255375	0.441145	3.43422	PARK7
GO:0060384	innervation	biological_process	1	413	12	17020	0.255375	0.441145	3.43422	SERPINE2
GO:0061014	positive regulation of mRNA catabolic process	biological_process	1	413	12	17020	0.255375	0.441145	3.43422	KHSRP
GO:0097150	neuronal stem cell population maintenance	biological_process	1	413	12	17020	0.255375	0.441145	3.43422	PRRX1
GO:0098719	sodium ion import across plasma membrane	biological_process	1	413	12	17020	0.255375	0.441145	3.43422	HCN4
GO:0099175	regulation of postsynapse organization	biological_process	1	413	12	17020	0.255375	0.441145	3.43422	HSPA8
GO:2000249	regulation of actin cytoskeleton reorganization	biological_process	1	413	12	17020	0.255375	0.441145	3.43422	PDGFRA
GO:2000679	positive regulation of transcription regulatory region DNA binding	biological_process	1	413	12	17020	0.255375	0.441145	3.43422	PARK7
GO:2001224	positive regulation of neuron migration	biological_process	1	413	12	17020	0.255375	0.441145	3.43422	FLNA
GO:0043066	negative regulation of apoptotic process	biological_process	10	413	323	17020	0.260313	0.44859	1.27587	AGAP2;PDGFRA;FLNA;ASNS;IER3;HNRNPK;LOC102181552;YWHAZ;CD44;SON
GO:0006879	cellular iron ion homeostasis	biological_process	2	413	41	17020	0.262305	0.450584	2.01028	HMOX1;TFRC
GO:0031647	regulation of protein stability	biological_process	2	413	42	17020	0.271353	0.450584	1.96241	HSPA8;ASPH
GO:0006366	transcription by RNA polymerase II	biological_process	5	413	144	17020	0.271847	0.450584	1.43093	SSRP1;SUPT16H;CTR9;EPAS1;BTF3
GO:0001824	blastocyst development	biological_process	1	413	13	17020	0.273456	0.450584	3.17005	CAPN2
GO:0010458	exit from mitosis	biological_process	1	413	13	17020	0.273456	0.450584	3.17005	CHMP4B
GO:0016024	CDP-diacylglycerol biosynthetic process	biological_process	1	413	13	17020	0.273456	0.450584	3.17005	GPAT4
GO:0023019	signal transduction involved in regulation of gene expression	biological_process	1	413	13	17020	0.273456	0.450584	3.17005	PDGFRA
GO:0030595	leukocyte chemotaxis	biological_process	1	413	13	17020	0.273456	0.450584	3.17005	LOC102181582
GO:0031018	endocrine pancreas development	biological_process	1	413	13	17020	0.273456	0.450584	3.17005	ANXA1
GO:0031110	regulation of microtubule polymerization or depolymerization	biological_process	1	413	13	17020	0.273456	0.450584	3.17005	MAPRE1
GO:0032515	negative regulation of phosphoprotein phosphatase activity	biological_process	1	413	13	17020	0.273456	0.450584	3.17005	FKBP1A
GO:0032781	positive regulation of ATPase activity	biological_process	1	413	13	17020	0.273456	0.450584	3.17005	MYL4
GO:0033572	transferrin transport	biological_process	1	413	13	17020	0.273456	0.450584	3.17005	TFRC
GO:0034612	response to tumor necrosis factor	biological_process	1	413	13	17020	0.273456	0.450584	3.17005	CHI3L1
GO:0035024	negative regulation of Rho protein signal transduction	biological_process	1	413	13	17020	0.273456	0.450584	3.17005	KANK1
GO:0036258	multivesicular body assembly	biological_process	1	413	13	17020	0.273456	0.450584	3.17005	CHMP4B
GO:0045055	regulated exocytosis	biological_process	1	413	13	17020	0.273456	0.450584	3.17005	RAB31
GO:0045056	transcytosis	biological_process	1	413	13	17020	0.273456	0.450584	3.17005	LRP1
GO:0045577	regulation of B cell differentiation	biological_process	1	413	13	17020	0.273456	0.450584	3.17005	ZFP36L1
GO:0045638	negative regulation of myeloid cell differentiation	biological_process	1	413	13	17020	0.273456	0.450584	3.17005	CTR9
GO:0045672	positive regulation of osteoclast differentiation	biological_process	1	413	13	17020	0.273456	0.450584	3.17005	CSF1
GO:0046718	viral entry into host cell	biological_process	1	413	13	17020	0.273456	0.450584	3.17005	CTSB
GO:0048557	embryonic digestive tract morphogenesis	biological_process	1	413	13	17020	0.273456	0.450584	3.17005	PDGFRA
GO:0048739	cardiac muscle fiber development	biological_process	1	413	13	17020	0.273456	0.450584	3.17005	LOC106502520
GO:0060292	long-term synaptic depression	biological_process	1	413	13	17020	0.273456	0.450584	3.17005	ARF1
GO:0061952	midbody abscission	biological_process	1	413	13	17020	0.273456	0.450584	3.17005	CHMP4B
GO:0071168	protein localization to chromatin	biological_process	1	413	13	17020	0.273456	0.450584	3.17005	RAD21
GO:0071353	cellular response to interleukin-4	biological_process	1	413	13	17020	0.273456	0.450584	3.17005	LOC102178700
GO:0071404	cellular response to low-density lipoprotein particle stimulus	biological_process	1	413	13	17020	0.273456	0.450584	3.17005	ITGB1
GO:0071880	adenylate cyclase-activating adrenergic receptor signaling pathway	biological_process	1	413	13	17020	0.273456	0.450584	3.17005	LOC102188874
GO:0090162	establishment of epithelial cell polarity	biological_process	1	413	13	17020	0.273456	0.450584	3.17005	PARD3
GO:0097421	liver regeneration	biological_process	1	413	13	17020	0.273456	0.450584	3.17005	RPL19
GO:1902902	negative regulation of autophagosome assembly	biological_process	1	413	13	17020	0.273456	0.450584	3.17005	CHMP4B
GO:0030593	neutrophil chemotaxis	biological_process	2	413	43	17020	0.280398	0.461203	1.91677	LOC102181582;LOC102175889
GO:0031532	actin cytoskeleton reorganization	biological_process	2	413	44	17020	0.289433	0.461239	1.87321	FLNA;ANXA1
GO:0070936	protein K48-linked ubiquitination	biological_process	2	413	44	17020	0.289433	0.461239	1.87321	TTC3;UBE2D3
GO:0071347	cellular response to interleukin-1	biological_process	2	413	44	17020	0.289433	0.461239	1.87321	ANKRD1;LOC102175889
GO:0006337	nucleosome disassembly	biological_process	1	413	14	17020	0.2911	0.461239	2.94362	SUPT16H
GO:0006699	bile acid biosynthetic process	biological_process	1	413	14	17020	0.2911	0.461239	2.94362	OSBPL2
GO:0007062	sister chromatid cohesion	biological_process	1	413	14	17020	0.2911	0.461239	2.94362	RAD21
GO:0030511	positive regulation of transforming growth factor beta receptor signaling pathway	biological_process	1	413	14	17020	0.2911	0.461239	2.94362	SNW1
GO:0032508	DNA duplex unwinding	biological_process	1	413	14	17020	0.2911	0.461239	2.94362	DDX1
GO:0032897	negative regulation of viral transcription	biological_process	1	413	14	17020	0.2911	0.461239	2.94362	LOC102180655
GO:0042098	T cell proliferation	biological_process	1	413	14	17020	0.2911	0.461239	2.94362	FKBP1A
GO:0042476	odontogenesis	biological_process	1	413	14	17020	0.2911	0.461239	2.94362	LAMB1
GO:0043434	response to peptide hormone	biological_process	1	413	14	17020	0.2911	0.461239	2.94362	ANXA1
GO:0043523	regulation of neuron apoptotic process	biological_process	1	413	14	17020	0.2911	0.461239	2.94362	PARK7
GO:0043968	histone H2A acetylation	biological_process	1	413	14	17020	0.2911	0.461239	2.94362	MORF4L1
GO:0045216	cell-cell junction organization	biological_process	1	413	14	17020	0.2911	0.461239	2.94362	GJA1
GO:0045664	regulation of neuron differentiation	biological_process	1	413	14	17020	0.2911	0.461239	2.94362	CDK5RAP3
GO:0048169	regulation of long-term neuronal synaptic plasticity	biological_process	1	413	14	17020	0.2911	0.461239	2.94362	KCNJ10
GO:0048565	digestive tract development	biological_process	1	413	14	17020	0.2911	0.461239	2.94362	DCHS1
GO:0050807	regulation of synapse organization	biological_process	1	413	14	17020	0.2911	0.461239	2.94362	TUBB
GO:0055003	cardiac myofibril assembly	biological_process	1	413	14	17020	0.2911	0.461239	2.94362	PDGFRA
GO:0055008	cardiac muscle tissue morphogenesis	biological_process	1	413	14	17020	0.2911	0.461239	2.94362	ANKRD1
GO:0060716	labyrinthine layer blood vessel development	biological_process	1	413	14	17020	0.2911	0.461239	2.94362	JUNB
GO:0070371	ERK1 and ERK2 cascade	biological_process	1	413	14	17020	0.2911	0.461239	2.94362	ZFP36L1
GO:0071276	cellular response to cadmium ion	biological_process	1	413	14	17020	0.2911	0.461239	2.94362	HMOX1
GO:0090102	cochlea development	biological_process	1	413	14	17020	0.2911	0.461239	2.94362	DCHS1
GO:1900153	positive regulation of nuclear-transcribed mRNA catabolic process, deadenylation-dependent decay	biological_process	1	413	14	17020	0.2911	0.461239	2.94362	ZFP36L1
GO:1901673	regulation of mitotic spindle assembly	biological_process	1	413	14	17020	0.2911	0.461239	2.94362	CHMP4B
GO:1901741	positive regulation of myoblast fusion	biological_process	1	413	14	17020	0.2911	0.461239	2.94362	EHD1
GO:0044267	cellular protein metabolic process	biological_process	2	413	45	17020	0.298455	0.472087	1.83158	RCN1;CSF1
GO:0006357	regulation of transcription by RNA polymerase II	biological_process	9	413	299	17020	0.302585	0.472395	1.24045	SUB1;SNW1;CHD3;EPAS1;ANKRD1;BAZ1B;BAZ2B;CHD2;DGKQ
GO:0006631	fatty acid metabolic process	biological_process	2	413	46	17020	0.307458	0.472395	1.79177	C3;LOC102182233
GO:0006898	receptor-mediated endocytosis	biological_process	2	413	46	17020	0.307458	0.472395	1.79177	PDLIM7;LRP1
GO:0008543	fibroblast growth factor receptor signaling pathway	biological_process	2	413	46	17020	0.307458	0.472395	1.79177	HNRNPA1;HNRNPM
GO:0000375	RNA splicing, via transesterification reactions	biological_process	1	413	15	17020	0.308316	0.472395	2.74738	DDX23
GO:0001937	negative regulation of endothelial cell proliferation	biological_process	1	413	15	17020	0.308316	0.472395	2.74738	SPARC
GO:0002053	positive regulation of mesenchymal cell proliferation	biological_process	1	413	15	17020	0.308316	0.472395	2.74738	PRRX1
GO:0006120	mitochondrial electron transport, NADH to ubiquinone	biological_process	1	413	15	17020	0.308316	0.472395	2.74738	NDUFV2
GO:0006665	sphingolipid metabolic process	biological_process	1	413	15	17020	0.308316	0.472395	2.74738	PSAP
GO:0006968	cellular defense response	biological_process	1	413	15	17020	0.308316	0.472395	2.74738	LSP1
GO:0006997	nucleus organization	biological_process	1	413	15	17020	0.308316	0.472395	2.74738	CHMP4B
GO:0007585	respiratory gaseous exchange	biological_process	1	413	15	17020	0.308316	0.472395	2.74738	SFTPC
GO:0014911	positive regulation of smooth muscle cell migration	biological_process	1	413	15	17020	0.308316	0.472395	2.74738	LOC102182562
GO:0030500	regulation of bone mineralization	biological_process	1	413	15	17020	0.308316	0.472395	2.74738	GJA1
GO:0031334	positive regulation of protein complex assembly	biological_process	1	413	15	17020	0.308316	0.472395	2.74738	VEGFA
GO:0033137	negative regulation of peptidyl-serine phosphorylation	biological_process	1	413	15	17020	0.308316	0.472395	2.74738	RACK1
GO:0036342	post-anal tail morphogenesis	biological_process	1	413	15	17020	0.308316	0.472395	2.74738	DCHS1
GO:0042542	response to hydrogen peroxide	biological_process	1	413	15	17020	0.308316	0.472395	2.74738	STK24
GO:0042771	intrinsic apoptotic signaling pathway in response to DNA damage by p53 class mediator	biological_process	1	413	15	17020	0.308316	0.472395	2.74738	SNW1
GO:0043950	positive regulation of cAMP-mediated signaling	biological_process	1	413	15	17020	0.308316	0.472395	2.74738	LOC102188874
GO:0045197	establishment or maintenance of epithelial cell apical/basal polarity	biological_process	1	413	15	17020	0.308316	0.472395	2.74738	PARD3
GO:0045861	negative regulation of proteolysis	biological_process	1	413	15	17020	0.308316	0.472395	2.74738	SERPINE2
GO:0045954	positive regulation of natural killer cell mediated cytotoxicity	biological_process	1	413	15	17020	0.308316	0.472395	2.74738	CADM1
GO:0048260	positive regulation of receptor-mediated endocytosis	biological_process	1	413	15	17020	0.308316	0.472395	2.74738	HNRNPK
GO:0050715	positive regulation of cytokine secretion	biological_process	1	413	15	17020	0.308316	0.472395	2.74738	GAPDH
GO:0071158	positive regulation of cell cycle arrest	biological_process	1	413	15	17020	0.308316	0.472395	2.74738	FAP
GO:0080182	histone H3-K4 trimethylation	biological_process	1	413	15	17020	0.308316	0.472395	2.74738	CTR9
GO:0070374	positive regulation of ERK1 and ERK2 cascade	biological_process	5	413	152	17020	0.309487	0.473798	1.35561	ACKR3;CHI3L1;PDGFRA;CD44;LOC102175889
GO:0042127	regulation of cell proliferation	biological_process	3	413	81	17020	0.313821	0.479643	1.52632	PLAU;SAT1;ANXA1
GO:0006302	double-strand break repair	biological_process	2	413	47	17020	0.316439	0.481267	1.75364	RAD21;DDX1
GO:0006919	activation of cysteine-type endopeptidase activity involved in apoptotic process	biological_process	2	413	47	17020	0.316439	0.481267	1.75364	MTCH1;RACK1
GO:0050804	modulation of chemical synaptic transmission	biological_process	2	413	47	17020	0.316439	0.481267	1.75364	CDH11;LOC102172952
GO:0120162	positive regulation of cold-induced thermogenesis	biological_process	2	413	47	17020	0.316439	0.481267	1.75364	GJA1;EPAS1
GO:0001974	blood vessel remodeling	biological_process	1	413	16	17020	0.325115	0.483017	2.57567	EPAS1
GO:0006913	nucleocytoplasmic transport	biological_process	1	413	16	17020	0.325115	0.483017	2.57567	ANP32A
GO:0007223	Wnt signaling pathway, calcium modulating pathway	biological_process	1	413	16	17020	0.325115	0.483017	2.57567	GNB1
GO:0007369	gastrulation	biological_process	1	413	16	17020	0.325115	0.483017	2.57567	RACK1
GO:0010719	negative regulation of epithelial to mesenchymal transition	biological_process	1	413	16	17020	0.325115	0.483017	2.57567	STRAP
GO:0010824	regulation of centrosome duplication	biological_process	1	413	16	17020	0.325115	0.483017	2.57567	CHMP4B
GO:0016584	nucleosome positioning	biological_process	1	413	16	17020	0.325115	0.483017	2.57567	LOC102185508
GO:0022617	extracellular matrix disassembly	biological_process	1	413	16	17020	0.325115	0.483017	2.57567	BMP1
GO:0030705	cytoskeleton-dependent intracellular transport	biological_process	1	413	16	17020	0.325115	0.483017	2.57567	LOC102178700
GO:0032332	positive regulation of chondrocyte differentiation	biological_process	1	413	16	17020	0.325115	0.483017	2.57567	LOXL2
GO:0034394	protein localization to cell surface	biological_process	1	413	16	17020	0.325115	0.483017	2.57567	FLNA
GO:0043627	response to estrogen	biological_process	1	413	16	17020	0.325115	0.483017	2.57567	ALDOA
GO:0046427	positive regulation of JAK-STAT cascade	biological_process	1	413	16	17020	0.325115	0.483017	2.57567	AGAP2
GO:0048147	negative regulation of fibroblast proliferation	biological_process	1	413	16	17020	0.325115	0.483017	2.57567	FTH1
GO:0048568	embryonic organ development	biological_process	1	413	16	17020	0.325115	0.483017	2.57567	ZFP36L1
GO:0048873	homeostasis of number of cells within a tissue	biological_process	1	413	16	17020	0.325115	0.483017	2.57567	CSF1
GO:0051493	regulation of cytoskeleton organization	biological_process	1	413	16	17020	0.325115	0.483017	2.57567	CAPN2
GO:0051894	positive regulation of focal adhesion assembly	biological_process	1	413	16	17020	0.325115	0.483017	2.57567	VEGFA
GO:0060307	regulation of ventricular cardiac muscle cell membrane repolarization	biological_process	1	413	16	17020	0.325115	0.483017	2.57567	GJA1
GO:1990403	embryonic brain development	biological_process	1	413	16	17020	0.325115	0.483017	2.57567	RPL10
GO:0002244	hematopoietic progenitor cell differentiation	biological_process	2	413	48	17020	0.325392	0.483017	1.71711	PDGFRA;EEF2
GO:0008104	protein localization	biological_process	2	413	48	17020	0.325392	0.483017	1.71711	RACK1;PARD3
GO:0007219	Notch signaling pathway	biological_process	3	413	84	17020	0.333815	0.493908	1.47181	SNW1;NOTCH3;HEYL
GO:0032088	negative regulation of NF-kappaB transcription factor activity	biological_process	2	413	49	17020	0.334315	0.493908	1.68207	IRAK3;CDK5RAP3
GO:0061024	membrane organization	biological_process	2	413	49	17020	0.334315	0.493908	1.68207	YWHAZ;ARPC3
GO:0006888	ER to Golgi vesicle-mediated transport	biological_process	4	413	121	17020	0.338202	0.493908	1.36234	CUL3;COPG1;SPTAN1;SPTBN1
GO:0007601	visual perception	biological_process	4	413	121	17020	0.338202	0.493908	1.36234	KCNJ10;EPAS1;COL1A1;LUM
GO:0030036	actin cytoskeleton organization	biological_process	4	413	121	17020	0.338202	0.493908	1.36234	AGAP2;PDLIM7;KANK1;CORO1C
GO:0001934	positive regulation of protein phosphorylation	biological_process	3	413	85	17020	0.340477	0.493908	1.45449	C3;VEGFA;RACK1
GO:0005975	carbohydrate metabolic process	biological_process	3	413	85	17020	0.340477	0.493908	1.45449	CHI3L1;LDHB;LDH-A
GO:0006479	protein methylation	biological_process	1	413	17	17020	0.341507	0.493908	2.42416	PRMT1
GO:0009725	response to hormone	biological_process	1	413	17	17020	0.341507	0.493908	2.42416	NOS3
GO:0030177	positive regulation of Wnt signaling pathway	biological_process	1	413	17	17020	0.341507	0.493908	2.42416	KANK1
GO:0032480	negative regulation of type I interferon production	biological_process	1	413	17	17020	0.341507	0.493908	2.42416	PCBP2
GO:0033077	T cell differentiation in thymus	biological_process	1	413	17	17020	0.341507	0.493908	2.42416	ZFP36L1
GO:0034614	cellular response to reactive oxygen species	biological_process	1	413	17	17020	0.341507	0.493908	2.42416	PDGFRA
GO:0035329	hippo signaling	biological_process	1	413	17	17020	0.341507	0.493908	2.42416	DCHS1
GO:0035924	cellular response to vascular endothelial growth factor stimulus	biological_process	1	413	17	17020	0.341507	0.493908	2.42416	ANXA1
GO:0043113	receptor clustering	biological_process	1	413	17	17020	0.341507	0.493908	2.42416	FLNA
GO:0045737	positive regulation of cyclin-dependent protein serine/threonine kinase activity	biological_process	1	413	17	17020	0.341507	0.493908	2.42416	CCNC
GO:0050905	neuromuscular process	biological_process	1	413	17	17020	0.341507	0.493908	2.42416	UCHL1
GO:0060964	regulation of gene silencing by miRNA	biological_process	1	413	17	17020	0.341507	0.493908	2.42416	EIF4G1
GO:0098586	cellular response to virus	biological_process	1	413	17	17020	0.341507	0.493908	2.42416	ARF1
GO:0032436	positive regulation of proteasomal ubiquitin-dependent protein catabolic process	biological_process	2	413	50	17020	0.343203	0.49559	1.64843	LOC102182127;RACK1
GO:0007266	Rho protein signal transduction	biological_process	2	413	51	17020	0.352053	0.504085	1.6161	ARHGDIA;COL1A2
GO:0051965	positive regulation of synapse assembly	biological_process	2	413	51	17020	0.352053	0.504085	1.6161	CLSTN1;THBS2
GO:0000380	alternative mRNA splicing, via spliceosome	biological_process	1	413	18	17020	0.357501	0.504085	2.28948	HNRNPM
GO:0001523	retinoid metabolic process	biological_process	1	413	18	17020	0.357501	0.504085	2.28948	LRP1
GO:0002476	antigen processing and presentation of endogenous peptide antigen via MHC class Ib	biological_process	1	413	18	17020	0.357501	0.504085	2.28948	LOC102171703
GO:0002755	MyD88-dependent toll-like receptor signaling pathway	biological_process	1	413	18	17020	0.357501	0.504085	2.28948	IRAK3
GO:0006957	complement activation, alternative pathway	biological_process	1	413	18	17020	0.357501	0.504085	2.28948	C3
GO:0006977	DNA damage response, signal transduction by p53 class mediator resulting in cell cycle arrest	biological_process	1	413	18	17020	0.357501	0.504085	2.28948	PRMT1
GO:0010800	positive regulation of peptidyl-threonine phosphorylation	biological_process	1	413	18	17020	0.357501	0.504085	2.28948	CHI3L1
GO:0016573	histone acetylation	biological_process	1	413	18	17020	0.357501	0.504085	2.28948	MORF4L1
GO:0032967	positive regulation of collagen biosynthetic process	biological_process	1	413	18	17020	0.357501	0.504085	2.28948	VIM
GO:0035735	intraciliary transport involved in cilium assembly	biological_process	1	413	18	17020	0.357501	0.504085	2.28948	KIF17
GO:0045104	intermediate filament cytoskeleton organization	biological_process	1	413	18	17020	0.357501	0.504085	2.28948	PLEC
GO:0045662	negative regulation of myoblast differentiation	biological_process	1	413	18	17020	0.357501	0.504085	2.28948	DDIT3
GO:0045815	positive regulation of gene expression, epigenetic	biological_process	1	413	18	17020	0.357501	0.504085	2.28948	BAZ1B
GO:0045879	negative regulation of smoothened signaling pathway	biological_process	1	413	18	17020	0.357501	0.504085	2.28948	SERPINE2
GO:0046676	negative regulation of insulin secretion	biological_process	1	413	18	17020	0.357501	0.504085	2.28948	LOC102187810
GO:0051893	regulation of focal adhesion assembly	biological_process	1	413	18	17020	0.357501	0.504085	2.28948	CORO1C
GO:0051966	regulation of synaptic transmission, glutamatergic	biological_process	1	413	18	17020	0.357501	0.504085	2.28948	SERPINE2
GO:0097193	intrinsic apoptotic signaling pathway	biological_process	1	413	18	17020	0.357501	0.504085	2.28948	LOC102182127
GO:0072659	protein localization to plasma membrane	biological_process	4	413	125	17020	0.360292	0.506515	1.31874	FLNA;DCHS1;SPTBN1;RAB13
GO:0030307	positive regulation of cell growth	biological_process	2	413	52	17020	0.360861	0.506515	1.58503	EIF4G1;EIF4G2
GO:0043123	positive regulation of I-kappaB kinase/NF-kappaB signaling	biological_process	4	413	126	17020	0.365815	0.510208	1.30827	GJA1;FKBP1A;DDX1;FLNA
GO:0007179	transforming growth factor beta receptor signaling pathway	biological_process	2	413	53	17020	0.369624	0.510208	1.55512	PARD3;COL1A2
GO:0016236	macroautophagy	biological_process	2	413	53	17020	0.369624	0.510208	1.55512	CHMP4B;MTMR14
GO:0001662	behavioral fear response	biological_process	1	413	19	17020	0.373109	0.510208	2.16898	EIF4G1
GO:0001835	blastocyst hatching	biological_process	1	413	19	17020	0.373109	0.510208	2.16898	CTR9
GO:0001837	epithelial to mesenchymal transition	biological_process	1	413	19	17020	0.373109	0.510208	2.16898	LOXL2
GO:0006369	termination of RNA polymerase II transcription	biological_process	1	413	19	17020	0.373109	0.510208	2.16898	SSU72
GO:0006637	acyl-CoA metabolic process	biological_process	1	413	19	17020	0.373109	0.510208	2.16898	LOC102182233
GO:0009966	regulation of signal transduction	biological_process	1	413	19	17020	0.373109	0.510208	2.16898	MTCH1
GO:0010033	response to organic substance	biological_process	1	413	19	17020	0.373109	0.510208	2.16898	JUNB
GO:0032211	negative regulation of telomere maintenance via telomerase	biological_process	1	413	19	17020	0.373109	0.510208	2.16898	HNRNPA1
GO:0032720	negative regulation of tumor necrosis factor production	biological_process	1	413	19	17020	0.373109	0.510208	2.16898	IRAK3
GO:0034067	protein localization to Golgi apparatus	biological_process	1	413	19	17020	0.373109	0.510208	2.16898	OPTN
GO:0042307	positive regulation of protein import into nucleus	biological_process	1	413	19	17020	0.373109	0.510208	2.16898	FLNA
GO:0045648	positive regulation of erythrocyte differentiation	biological_process	1	413	19	17020	0.373109	0.510208	2.16898	PRMT1
GO:0045807	positive regulation of endocytosis	biological_process	1	413	19	17020	0.373109	0.510208	2.16898	LRP1
GO:0048247	lymphocyte chemotaxis	biological_process	1	413	19	17020	0.373109	0.510208	2.16898	LOC102175889
GO:0048469	cell maturation	biological_process	1	413	19	17020	0.373109	0.510208	2.16898	EPAS1
GO:0048741	skeletal muscle fiber development	biological_process	1	413	19	17020	0.373109	0.510208	2.16898	ACTA1
GO:0050482	arachidonic acid secretion	biological_process	1	413	19	17020	0.373109	0.510208	2.16898	ANXA1
GO:0050806	positive regulation of synaptic transmission	biological_process	1	413	19	17020	0.373109	0.510208	2.16898	CLSTN1
GO:2001240	negative regulation of extrinsic apoptotic signaling pathway in absence of ligand	biological_process	1	413	19	17020	0.373109	0.510208	2.16898	AGAP2
GO:0001764	neuron migration	biological_process	3	413	90	17020	0.373679	0.510237	1.37369	GJA1;ALKBH1;LOC102172952
GO:0001707	mesoderm formation	biological_process	1	413	20	17020	0.388337	0.523706	2.06053	GPI
GO:0001958	endochondral ossification	biological_process	1	413	20	17020	0.388337	0.523706	2.06053	COL1A1
GO:0007584	response to nutrient	biological_process	1	413	20	17020	0.388337	0.523706	2.06053	PLEC
GO:0016239	positive regulation of macroautophagy	biological_process	1	413	20	17020	0.388337	0.523706	2.06053	HMOX1
GO:0019933	cAMP-mediated signaling	biological_process	1	413	20	17020	0.388337	0.523706	2.06053	DGKQ
GO:0032728	positive regulation of interferon-beta production	biological_process	1	413	20	17020	0.388337	0.523706	2.06053	IRF3
GO:1901998	toxin transport	biological_process	1	413	20	17020	0.388337	0.523706	2.06053	CCT3
GO:0001657	ureteric bud development	biological_process	1	413	21	17020	0.403197	0.538273	1.96241	CRLF1
GO:0009060	aerobic respiration	biological_process	1	413	21	17020	0.403197	0.538273	1.96241	LOC102176290
GO:0010499	proteasomal ubiquitin-independent protein catabolic process	biological_process	1	413	21	17020	0.403197	0.538273	1.96241	PSMB5
GO:0030574	collagen catabolic process	biological_process	1	413	21	17020	0.403197	0.538273	1.96241	CTSB
GO:0043967	histone H4 acetylation	biological_process	1	413	21	17020	0.403197	0.538273	1.96241	MORF4L1
GO:0048008	platelet-derived growth factor receptor signaling pathway	biological_process	1	413	21	17020	0.403197	0.538273	1.96241	PDGFRA
GO:0000381	regulation of alternative mRNA splicing, via spliceosome	biological_process	2	413	57	17020	0.404171	0.539186	1.44599	NSRP1;HNRNPA1
GO:0043547	positive regulation of GTPase activity	biological_process	3	413	95	17020	0.406546	0.541575	1.30139	LOC102188874;RACK1;LOC102175889
GO:0007010	cytoskeleton organization	biological_process	3	413	96	17020	0.413062	0.547398	1.28783	ELMO2;LOC102175889;CFL1
GO:0001890	placenta development	biological_process	1	413	22	17020	0.417697	0.547398	1.87321	ALKBH1
GO:0006812	cation transport	biological_process	1	413	22	17020	0.417697	0.547398	1.87321	HCN4
GO:0006893	Golgi to plasma membrane transport	biological_process	1	413	22	17020	0.417697	0.547398	1.87321	ARF1
GO:0007528	neuromuscular junction development	biological_process	1	413	22	17020	0.417697	0.547398	1.87321	PDZRN3
GO:0032467	positive regulation of cytokinesis	biological_process	1	413	22	17020	0.417697	0.547398	1.87321	CUL3
GO:0034341	response to interferon-gamma	biological_process	1	413	22	17020	0.417697	0.547398	1.87321	LOC102180655
GO:0036498	IRE1-mediated unfolded protein response	biological_process	1	413	22	17020	0.417697	0.547398	1.87321	TLN1
GO:0045292	mRNA cis splicing, via spliceosome	biological_process	1	413	22	17020	0.417697	0.547398	1.87321	WBP4
GO:0045652	regulation of megakaryocyte differentiation	biological_process	1	413	22	17020	0.417697	0.547398	1.87321	PRMT1
GO:0046627	negative regulation of insulin receptor signaling pathway	biological_process	1	413	22	17020	0.417697	0.547398	1.87321	KANK1
GO:0048661	positive regulation of smooth muscle cell proliferation	biological_process	1	413	22	17020	0.417697	0.547398	1.87321	HMOX1
GO:0050769	positive regulation of neurogenesis	biological_process	1	413	22	17020	0.417697	0.547398	1.87321	SNW1
GO:0050919	negative chemotaxis	biological_process	1	413	22	17020	0.417697	0.547398	1.87321	SLIT3
GO:0070498	interleukin-1-mediated signaling pathway	biological_process	1	413	22	17020	0.417697	0.547398	1.87321	IRAK3
GO:1905606	regulation of presynapse assembly	biological_process	1	413	22	17020	0.417697	0.547398	1.87321	EIF4G1
GO:0000278	mitotic cell cycle	biological_process	3	413	97	17020	0.419555	0.549445	1.27456	LOC102178700;LOC102172952;NEK3
GO:0045732	positive regulation of protein catabolic process	biological_process	2	413	59	17020	0.421106	0.550699	1.39697	GJA1;LRP1
GO:0090263	positive regulation of canonical Wnt signaling pathway	biological_process	2	413	60	17020	0.42948	0.557287	1.37369	KANK1;COL1A1
GO:0000079	regulation of cyclin-dependent protein serine/threonine kinase activity	biological_process	1	413	23	17020	0.431845	0.557287	1.79177	CDK5RAP3
GO:0002931	response to ischemia	biological_process	1	413	23	17020	0.431845	0.557287	1.79177	UCHL1
GO:0005977	glycogen metabolic process	biological_process	1	413	23	17020	0.431845	0.557287	1.79177	PYGL
GO:0006513	protein monoubiquitination	biological_process	1	413	23	17020	0.431845	0.557287	1.79177	CUL3
GO:0031295	T cell costimulation	biological_process	1	413	23	17020	0.431845	0.557287	1.79177	DPP4
GO:0043392	negative regulation of DNA binding	biological_process	1	413	23	17020	0.431845	0.557287	1.79177	CTNNBIP1
GO:0043525	positive regulation of neuron apoptotic process	biological_process	1	413	23	17020	0.431845	0.557287	1.79177	DDIT3
GO:0043552	positive regulation of phosphatidylinositol 3-kinase activity	biological_process	1	413	23	17020	0.431845	0.557287	1.79177	PDGFRA
GO:0045597	positive regulation of cell differentiation	biological_process	1	413	23	17020	0.431845	0.557287	1.79177	JUNB
GO:0051881	regulation of mitochondrial membrane potential	biological_process	1	413	23	17020	0.431845	0.557287	1.79177	PARK7
GO:0071407	cellular response to organic cyclic compound	biological_process	1	413	23	17020	0.431845	0.557287	1.79177	LOC102175889
GO:0090314	positive regulation of protein targeting to membrane	biological_process	1	413	23	17020	0.431845	0.557287	1.79177	MYO1C
GO:0002088	lens development in camera-type eye	biological_process	1	413	24	17020	0.44565	0.567219	1.71711	GJA1
GO:0002474	antigen processing and presentation of peptide antigen via MHC class I	biological_process	1	413	24	17020	0.44565	0.567219	1.71711	LOC102171703
GO:0006654	phosphatidic acid biosynthetic process	biological_process	1	413	24	17020	0.44565	0.567219	1.71711	DGKQ
GO:0007163	establishment or maintenance of cell polarity	biological_process	1	413	24	17020	0.44565	0.567219	1.71711	PARD3
GO:0007566	embryo implantation	biological_process	1	413	24	17020	0.44565	0.567219	1.71711	LAMB1
GO:0014065	phosphatidylinositol 3-kinase signaling	biological_process	1	413	24	17020	0.44565	0.567219	1.71711	ZFP36L1
GO:0016575	histone deacetylation	biological_process	1	413	24	17020	0.44565	0.567219	1.71711	MORF4L1
GO:0030282	bone mineralization	biological_process	1	413	24	17020	0.44565	0.567219	1.71711	PTN
GO:0031032	actomyosin structure organization	biological_process	1	413	24	17020	0.44565	0.567219	1.71711	LOC102174891
GO:0031214	biomineral tissue development	biological_process	1	413	24	17020	0.44565	0.567219	1.71711	SPP1
GO:0051402	neuron apoptotic process	biological_process	1	413	24	17020	0.44565	0.567219	1.71711	GAPDH
GO:0016477	cell migration	biological_process	4	413	142	17020	0.453184	0.575624	1.16086	ITGB1;DCHS1;CD44;LAMB1
GO:0008285	negative regulation of cell proliferation	biological_process	6	413	223	17020	0.457121	0.576073	1.10881	GJA1;SLIT3;SERPINE2;KANK2;FTH1;ASPH
GO:0030216	keratinocyte differentiation	biological_process	1	413	25	17020	0.459121	0.576073	1.64843	ANXA1
GO:0030890	positive regulation of B cell proliferation	biological_process	1	413	25	17020	0.459121	0.576073	1.64843	TFRC
GO:0042110	T cell activation	biological_process	1	413	25	17020	0.459121	0.576073	1.64843	FKBP1A
GO:0045931	positive regulation of mitotic cell cycle	biological_process	1	413	25	17020	0.459121	0.576073	1.64843	ASNS
GO:0050714	positive regulation of protein secretion	biological_process	1	413	25	17020	0.459121	0.576073	1.64843	ANKRD1
GO:0050767	regulation of neurogenesis	biological_process	1	413	25	17020	0.459121	0.576073	1.64843	HEYL
GO:0061512	protein localization to cilium	biological_process	1	413	25	17020	0.459121	0.576073	1.64843	EHD1
GO:0070979	protein K11-linked ubiquitination	biological_process	1	413	25	17020	0.459121	0.576073	1.64843	UBE2D3
GO:0086091	regulation of heart rate by cardiac conduction	biological_process	1	413	25	17020	0.459121	0.576073	1.64843	HCN4
GO:0006260	DNA replication	biological_process	2	413	64	17020	0.462316	0.579299	1.28783	SSRP1;SUPT16H
GO:0051897	positive regulation of protein kinase B signaling	biological_process	2	413	64	17020	0.462316	0.579299	1.28783	CHI3L1;PDGFRA
GO:0007411	axon guidance	biological_process	4	413	144	17020	0.46387	0.580792	1.14474	SLIT3;PDLIM7;SPTAN1;SPTBN1
GO:0019722	calcium-mediated signaling	biological_process	2	413	65	17020	0.470351	0.580792	1.26802	ACKR3;CALM1
GO:0050830	defense response to Gram-positive bacterium	biological_process	2	413	65	17020	0.470351	0.580792	1.26802	MAP28;IL27RA
GO:0065003	protein-containing complex assembly	biological_process	2	413	65	17020	0.470351	0.580792	1.26802	PARD3;PPP2R1A
GO:0006508	proteolysis	biological_process	5	413	186	17020	0.472146	0.580792	1.10781	PLAU;CTSD;CAPN2;BMP1;ECE1
GO:0000387	spliceosomal snRNP assembly	biological_process	1	413	26	17020	0.472265	0.580792	1.58503	STRAP
GO:0006891	intra-Golgi vesicle-mediated transport	biological_process	1	413	26	17020	0.472265	0.580792	1.58503	COPG1
GO:0008219	cell death	biological_process	1	413	26	17020	0.472265	0.580792	1.58503	EIF4G2
GO:0009409	response to cold	biological_process	1	413	26	17020	0.472265	0.580792	1.58503	RBM3
GO:0031124	mRNA 3'-end processing	biological_process	1	413	26	17020	0.472265	0.580792	1.58503	SRSF11
GO:0034097	response to cytokine	biological_process	1	413	26	17020	0.472265	0.580792	1.58503	JUNB
GO:0042157	lipoprotein metabolic process	biological_process	1	413	26	17020	0.472265	0.580792	1.58503	LRP1
GO:0042271	susceptibility to natural killer cell mediated cytotoxicity	biological_process	1	413	26	17020	0.472265	0.580792	1.58503	CADM1
GO:0043507	positive regulation of JUN kinase activity	biological_process	1	413	26	17020	0.472265	0.580792	1.58503	SASH1
GO:0045880	positive regulation of smoothened signaling pathway	biological_process	1	413	26	17020	0.472265	0.580792	1.58503	PRRX1
GO:0048015	phosphatidylinositol-mediated signaling	biological_process	1	413	26	17020	0.472265	0.580792	1.58503	PDGFRA
GO:0050909	sensory perception of taste	biological_process	1	413	26	17020	0.472265	0.580792	1.58503	GNB1
GO:0015074	DNA integration	biological_process	1	413	27	17020	0.48509	0.594596	1.52632	BANF1
GO:0035725	sodium ion transmembrane transport	biological_process	1	413	27	17020	0.48509	0.594596	1.52632	HCN4
GO:0090307	mitotic spindle assembly	biological_process	1	413	27	17020	0.48509	0.594596	1.52632	FLNA
GO:0018108	peptidyl-tyrosine phosphorylation	biological_process	1	413	28	17020	0.497605	0.604351	1.47181	PDGFRA
GO:0034446	substrate adhesion-dependent cell spreading	biological_process	1	413	28	17020	0.497605	0.604351	1.47181	LAMB1
GO:0045471	response to ethanol	biological_process	1	413	28	17020	0.497605	0.604351	1.47181	RPL15
GO:0071345	cellular response to cytokine stimulus	biological_process	1	413	28	17020	0.497605	0.604351	1.47181	KHSRP
GO:0016055	Wnt signaling pathway	biological_process	4	413	152	17020	0.505816	0.613521	1.08449	DDIT3;CTR9;CTNNBIP1;CD44
GO:0007154	cell communication	biological_process	1	413	29	17020	0.509816	0.614359	1.42106	GJA1
GO:0007162	negative regulation of cell adhesion	biological_process	1	413	29	17020	0.509816	0.614359	1.42106	LAMB1
GO:0010498	proteasomal protein catabolic process	biological_process	1	413	29	17020	0.509816	0.614359	1.42106	PSMB5
GO:0032355	response to estradiol	biological_process	1	413	29	17020	0.509816	0.614359	1.42106	ANXA1
GO:0032729	positive regulation of interferon-gamma production	biological_process	1	413	29	17020	0.509816	0.614359	1.42106	IL27RA
GO:0060337	type I interferon signaling pathway	biological_process	1	413	29	17020	0.509816	0.614359	1.42106	LOC102180655
GO:0120163	negative regulation of cold-induced thermogenesis	biological_process	1	413	29	17020	0.509816	0.614359	1.42106	DDIT3
GO:0030336	negative regulation of cell migration	biological_process	2	413	71	17020	0.517006	0.622257	1.16086	STK24;KANK1
GO:0007420	brain development	biological_process	4	413	155	17020	0.521171	0.622257	1.0635	TPM3;CDK5RAP3;CADM1;NES
GO:0001916	positive regulation of T cell mediated cytotoxicity	biological_process	1	413	30	17020	0.521731	0.622257	1.37369	LOC102171703
GO:0006605	protein targeting	biological_process	1	413	30	17020	0.521731	0.622257	1.37369	YWHAZ
GO:0007519	skeletal muscle tissue development	biological_process	1	413	30	17020	0.521731	0.622257	1.37369	MYL6B
GO:0009306	protein secretion	biological_process	1	413	30	17020	0.521731	0.622257	1.37369	COPG1
GO:0030030	cell projection organization	biological_process	1	413	30	17020	0.521731	0.622257	1.37369	CUL3
GO:0042273	ribosomal large subunit biogenesis	biological_process	1	413	30	17020	0.521731	0.622257	1.37369	RPL14
GO:0042531	positive regulation of tyrosine phosphorylation of STAT protein	biological_process	1	413	30	17020	0.521731	0.622257	1.37369	CRLF1
GO:0043484	regulation of RNA splicing	biological_process	1	413	30	17020	0.521731	0.622257	1.37369	SON
GO:0048208	COPII vesicle coating	biological_process	1	413	30	17020	0.521731	0.622257	1.37369	CUL3
GO:0048706	embryonic skeletal system development	biological_process	1	413	30	17020	0.521731	0.622257	1.37369	COL1A1
GO:0071333	cellular response to glucose stimulus	biological_process	1	413	30	17020	0.521731	0.622257	1.37369	RACK1
GO:0006355	regulation of transcription, DNA-templated	biological_process	9	413	364	17020	0.524664	0.625354	1.01894	FUS;ZBTB4;DDIT3;PRMT1;CHD3;NOTCH3;CSDE1;SAP30BP;KHSRP
GO:0008360	regulation of cell shape	biological_process	3	413	115	17020	0.531239	0.630454	1.07506	ANXA1;FN1;LOC102175889
GO:0006406	mRNA export from nucleus	biological_process	2	413	73	17020	0.531941	0.630454	1.12906	HNRNPA2B1;SRSF11
GO:0035023	regulation of Rho protein signal transduction	biological_process	2	413	73	17020	0.531941	0.630454	1.12906	KANK2;KANK1
GO:0006469	negative regulation of protein kinase activity	biological_process	1	413	31	17020	0.533357	0.630454	1.32938	PARK7
GO:0030837	negative regulation of actin filament polymerization	biological_process	1	413	31	17020	0.533357	0.630454	1.32938	KANK1
GO:0006487	protein N-linked glycosylation	biological_process	1	413	32	17020	0.544701	0.639791	1.28783	RPN2
GO:0006625	protein targeting to peroxisome	biological_process	1	413	32	17020	0.544701	0.639791	1.28783	LOC102182233
GO:0007080	mitotic metaphase plate congression	biological_process	1	413	32	17020	0.544701	0.639791	1.28783	CHMP4B
GO:0031047	gene silencing by RNA	biological_process	1	413	32	17020	0.544701	0.639791	1.28783	SND1
GO:0042752	regulation of circadian rhythm	biological_process	1	413	32	17020	0.544701	0.639791	1.28783	NONO
GO:0043408	regulation of MAPK cascade	biological_process	1	413	32	17020	0.544701	0.639791	1.28783	HRH4
GO:0060291	long-term synaptic potentiation	biological_process	1	413	32	17020	0.544701	0.639791	1.28783	SERPINE2
GO:0071364	cellular response to epidermal growth factor stimulus	biological_process	1	413	32	17020	0.544701	0.639791	1.28783	ZFP36L1
GO:0007050	cell cycle arrest	biological_process	2	413	75	17020	0.546559	0.641567	1.09895	DDIT3;EIF4G2
GO:0007200	phospholipase C-activating G protein-coupled receptor signaling pathway	biological_process	1	413	33	17020	0.55577	0.648689	1.24881	GNB1
GO:0030097	hemopoiesis	biological_process	1	413	33	17020	0.55577	0.648689	1.24881	CSF1
GO:0030101	natural killer cell activation	biological_process	1	413	33	17020	0.55577	0.648689	1.24881	PRDX1
GO:0035914	skeletal muscle cell differentiation	biological_process	1	413	33	17020	0.55577	0.648689	1.24881	ANKRD1
GO:0042493	response to drug	biological_process	2	413	77	17020	0.560854	0.653802	1.07041	JUNB;ANXA1
GO:0007098	centrosome cycle	biological_process	1	413	34	17020	0.56657	0.656345	1.21208	CHD3
GO:0008202	steroid metabolic process	biological_process	1	413	34	17020	0.56657	0.656345	1.21208	LOC102183750
GO:0010107	potassium ion import	biological_process	1	413	34	17020	0.56657	0.656345	1.21208	KCNJ10
GO:0030218	erythrocyte differentiation	biological_process	1	413	34	17020	0.56657	0.656345	1.21208	EPAS1
GO:0043124	negative regulation of I-kappaB kinase/NF-kappaB signaling	biological_process	1	413	34	17020	0.56657	0.656345	1.21208	OPTN
GO:0043154	negative regulation of cysteine-type endopeptidase activity involved in apoptotic process	biological_process	1	413	34	17020	0.56657	0.656345	1.21208	CD44
GO:0045787	positive regulation of cell cycle	biological_process	1	413	34	17020	0.56657	0.656345	1.21208	RPS15A
GO:0051017	actin filament bundle assembly	biological_process	1	413	34	17020	0.56657	0.656345	1.21208	ACTN4
GO:0051290	protein heterotetramerization	biological_process	1	413	34	17020	0.56657	0.656345	1.21208	CPSF6
GO:0007193	adenylate cyclase-inhibiting G protein-coupled receptor signaling pathway	biological_process	1	413	35	17020	0.577108	0.66482	1.17745	PSAP
GO:0008277	regulation of G protein-coupled receptor signaling pathway	biological_process	1	413	35	17020	0.577108	0.66482	1.17745	DGKQ
GO:0009611	response to wounding	biological_process	1	413	35	17020	0.577108	0.66482	1.17745	ZFP36L1
GO:0034198	cellular response to amino acid starvation	biological_process	1	413	35	17020	0.577108	0.66482	1.17745	LOC100861018
GO:0001932	regulation of protein phosphorylation	biological_process	1	413	36	17020	0.587391	0.67208	1.14474	CORO1C
GO:0006464	cellular protein modification process	biological_process	1	413	36	17020	0.587391	0.67208	1.14474	LOXL2
GO:0007339	binding of sperm to zona pellucida	biological_process	1	413	36	17020	0.587391	0.67208	1.14474	CCT3
GO:0010811	positive regulation of cell-substrate adhesion	biological_process	1	413	36	17020	0.587391	0.67208	1.14474	MMRN2
GO:0035690	cellular response to drug	biological_process	1	413	36	17020	0.587391	0.67208	1.14474	ANKRD1
GO:0045600	positive regulation of fat cell differentiation	biological_process	1	413	36	17020	0.587391	0.67208	1.14474	ZFP36L1
GO:0048704	embryonic skeletal system morphogenesis	biological_process	1	413	36	17020	0.587391	0.67208	1.14474	PDGFRA
GO:0050776	regulation of immune response	biological_process	2	413	82	17020	0.595169	0.68056	1.00514	FKBP1A;CD99
GO:0007265	Ras protein signal transduction	biological_process	1	413	37	17020	0.597425	0.681042	1.1138	GNB1
GO:0007623	circadian rhythm	biological_process	1	413	37	17020	0.597425	0.681042	1.1138	NONO
GO:0050680	negative regulation of epithelial cell proliferation	biological_process	1	413	37	17020	0.597425	0.681042	1.1138	STRAP
GO:0007188	adenylate cyclase-modulating G protein-coupled receptor signaling pathway	biological_process	1	413	38	17020	0.607215	0.68882	1.08449	LOC102188874
GO:0042267	natural killer cell mediated cytotoxicity	biological_process	1	413	38	17020	0.607215	0.68882	1.08449	PRDX1
GO:0045599	negative regulation of fat cell differentiation	biological_process	1	413	38	17020	0.607215	0.68882	1.08449	DDIT3
GO:0000209	protein polyubiquitination	biological_process	3	413	129	17020	0.609237	0.690271	0.958387	CUL3;SASH1;UBE2D3
GO:0016192	vesicle-mediated transport	biological_process	3	413	129	17020	0.609237	0.690271	0.958387	ARF1;HSPA8;KIF17
GO:0001755	neural crest cell migration	biological_process	1	413	39	17020	0.616767	0.696677	1.05668	CORO1C
GO:0008344	adult locomotory behavior	biological_process	1	413	39	17020	0.616767	0.696677	1.05668	PARK7
GO:0016485	protein processing	biological_process	1	413	39	17020	0.616767	0.696677	1.05668	ECE1
GO:0022008	neurogenesis	biological_process	1	413	39	17020	0.616767	0.696677	1.05668	DCHS1
GO:0071300	cellular response to retinoic acid	biological_process	1	413	39	17020	0.616767	0.696677	1.05668	SNW1
GO:0030512	negative regulation of transforming growth factor beta receptor signaling pathway	biological_process	1	413	40	17020	0.626088	0.704207	1.03027	STRAP
GO:0032543	mitochondrial translation	biological_process	1	413	40	17020	0.626088	0.704207	1.03027	MRPL16
GO:0051216	cartilage development	biological_process	1	413	40	17020	0.626088	0.704207	1.03027	PRRX1
GO:0055085	transmembrane transport	biological_process	1	413	40	17020	0.626088	0.704207	1.03027	ABCC1
GO:0060041	retina development in camera-type eye	biological_process	1	413	40	17020	0.626088	0.704207	1.03027	GNB1
GO:0001938	positive regulation of endothelial cell proliferation	biological_process	1	413	41	17020	0.635183	0.712279	1.00514	VEGFA
GO:0009267	cellular response to starvation	biological_process	1	413	41	17020	0.635183	0.712279	1.00514	STK24
GO:1900026	positive regulation of substrate adhesion-dependent cell spreading	biological_process	1	413	41	17020	0.635183	0.712279	1.00514	FLNA
GO:0001947	heart looping	biological_process	1	413	42	17020	0.644056	0.720056	0.981206	GJA1
GO:0007565	female pregnancy	biological_process	1	413	42	17020	0.644056	0.720056	0.981206	PLEC
GO:0042475	odontogenesis of dentin-containing tooth	biological_process	1	413	42	17020	0.644056	0.720056	0.981206	PDGFRA
GO:0042733	embryonic digit morphogenesis	biological_process	1	413	42	17020	0.644056	0.720056	0.981206	GJA1
GO:0051092	positive regulation of NF-kappaB transcription factor activity	biological_process	2	413	90	17020	0.645827	0.7216	0.915792	LOC102182127;IRAK3
GO:0001889	liver development	biological_process	1	413	43	17020	0.652715	0.726674	0.958387	CADM1
GO:0006661	phosphatidylinositol biosynthetic process	biological_process	1	413	43	17020	0.652715	0.726674	0.958387	MTMR14
GO:0007568	aging	biological_process	1	413	43	17020	0.652715	0.726674	0.958387	LRP1
GO:0008203	cholesterol metabolic process	biological_process	1	413	43	17020	0.652715	0.726674	0.958387	NPC2
GO:0031098	stress-activated protein kinase signaling cascade	biological_process	1	413	43	17020	0.652715	0.726674	0.958387	STK24
GO:0042472	inner ear morphogenesis	biological_process	1	413	43	17020	0.652715	0.726674	0.958387	PRRX1
GO:0019827	stem cell population maintenance	biological_process	1	413	44	17020	0.661163	0.734318	0.936606	CTR9
GO:0023014	signal transduction by protein phosphorylation	biological_process	1	413	44	17020	0.661163	0.734318	0.936606	STK24
GO:0006886	intracellular protein transport	biological_process	6	413	277	17020	0.667183	0.740374	0.89265	RAB31;COPG1;ARF1;RAB1B;EHD1;RAB13
GO:0043687	post-translational protein modification	biological_process	3	413	141	17020	0.668839	0.740374	0.876822	RCN1;EPAS1;CSF1
GO:0006396	RNA processing	biological_process	1	413	45	17020	0.669407	0.740374	0.915792	PABPC4
GO:0007612	learning	biological_process	1	413	45	17020	0.669407	0.740374	0.915792	PTN
GO:0032956	regulation of actin cytoskeleton organization	biological_process	1	413	45	17020	0.669407	0.740374	0.915792	LRP1
GO:0048013	ephrin receptor signaling pathway	biological_process	1	413	45	17020	0.669407	0.740374	0.915792	ARPC3
GO:0000122	negative regulation of transcription by RNA polymerase II	biological_process	11	413	501	17020	0.675016	0.746134	0.904825	JUNB;ZBTB4;SNW1;PRRX1;DDIT3;CTR9;LOXL2;ZFHX4;KANK2;STRAP;HNRNPA2B1
GO:0007169	transmembrane receptor protein tyrosine kinase signaling pathway	biological_process	1	413	46	17020	0.67745	0.747046	0.895884	CSF1
GO:0019216	regulation of lipid metabolic process	biological_process	1	413	46	17020	0.67745	0.747046	0.895884	PSAP
GO:0042632	cholesterol homeostasis	biological_process	1	413	46	17020	0.67745	0.747046	0.895884	NPC2
GO:0070588	calcium ion transmembrane transport	biological_process	1	413	46	17020	0.67745	0.747046	0.895884	ANXA1
GO:0008584	male gonad development	biological_process	1	413	47	17020	0.685298	0.753909	0.876822	CSDE1
GO:0048511	rhythmic process	biological_process	1	413	47	17020	0.685298	0.753909	0.876822	RACK1
GO:0006606	protein import into nucleus	biological_process	1	413	48	17020	0.692956	0.758737	0.858555	IPO7
GO:0006813	potassium ion transport	biological_process	1	413	48	17020	0.692956	0.758737	0.858555	KCNJ10
GO:0050728	negative regulation of inflammatory response	biological_process	1	413	48	17020	0.692956	0.758737	0.858555	CD44
GO:0051865	protein autoubiquitination	biological_process	1	413	48	17020	0.692956	0.758737	0.858555	RNF10
GO:0051260	protein homooligomerization	biological_process	3	413	148	17020	0.70041	0.764664	0.835351	PRMT1;CHMP4B;HMOX1
GO:0030163	protein catabolic process	biological_process	1	413	49	17020	0.700427	0.764664	0.841034	CTSD
GO:0030509	BMP signaling pathway	biological_process	1	413	49	17020	0.700427	0.764664	0.841034	LOC106502520
GO:0018105	peptidyl-serine phosphorylation	biological_process	2	413	100	17020	0.701941	0.765866	0.824213	TSSK2;DGKQ
GO:0051607	defense response to virus	biological_process	4	413	196	17020	0.703934	0.767139	0.841034	DDX1;IRF3;PCBP2;LOC102180655
GO:0007166	cell surface receptor signaling pathway	biological_process	3	413	149	17020	0.704728	0.767554	0.829745	IL27RA;PRMT1;ANXA1
GO:0032147	activation of protein kinase activity	biological_process	1	413	50	17020	0.707718	0.769907	0.824213	STK24
GO:0009887	animal organ morphogenesis	biological_process	1	413	51	17020	0.714831	0.775828	0.808052	SLIT3
GO:0055114	oxidation-reduction process	biological_process	2	413	104	17020	0.722231	0.780212	0.792513	PXDN;FTL
GO:0000724	double-strand break repair via homologous recombination	biological_process	1	413	53	17020	0.728544	0.784748	0.77756	MORF4L1
GO:0045666	positive regulation of neuron differentiation	biological_process	1	413	53	17020	0.728544	0.784748	0.77756	EIF4G1
GO:0051321	meiotic cell cycle	biological_process	1	413	53	17020	0.728544	0.784748	0.77756	RAD21
GO:0007605	sensory perception of sound	biological_process	2	413	106	17020	0.731933	0.787942	0.77756	COL1A1;RPL38
GO:0040008	regulation of growth	biological_process	1	413	54	17020	0.735151	0.790032	0.76316	MORF4L1
GO:0006310	DNA recombination	biological_process	1	413	56	17020	0.747889	0.801402	0.735905	NONO
GO:0043410	positive regulation of MAPK cascade	biological_process	1	413	56	17020	0.747889	0.801402	0.735905	NENF
GO:0001822	kidney development	biological_process	1	413	57	17020	0.754027	0.803805	0.722994	DCHS1
GO:0007059	chromosome segregation	biological_process	1	413	57	17020	0.754027	0.803805	0.722994	PPP2R1A
GO:0007160	cell-matrix adhesion	biological_process	1	413	57	17020	0.754027	0.803805	0.722994	ITGB1
GO:0007409	axonogenesis	biological_process	1	413	57	17020	0.754027	0.803805	0.722994	PARD3
GO:0030433	ubiquitin-dependent ERAD pathway	biological_process	1	413	57	17020	0.754027	0.803805	0.722994	HSPA5
GO:0060070	canonical Wnt signaling pathway	biological_process	1	413	57	17020	0.754027	0.803805	0.722994	LOC106502520
GO:0034765	regulation of ion transmembrane transport	biological_process	2	413	112	17020	0.759326	0.80787	0.735905	KCNJ10;HCN4
GO:0071277	cellular response to calcium ion	biological_process	1	413	58	17020	0.760016	0.80787	0.710529	JUNB
GO:0006890	retrograde vesicle-mediated transport, Golgi to ER	biological_process	1	413	59	17020	0.765859	0.812686	0.698486	COPG1
GO:0007338	single fertilization	biological_process	1	413	59	17020	0.765859	0.812686	0.698486	PARK7
GO:0007286	spermatid development	biological_process	1	413	60	17020	0.77156	0.815938	0.686844	TSSK2
GO:0051289	protein homotetramerization	biological_process	1	413	60	17020	0.77156	0.815938	0.686844	ALDOA
GO:0035264	multicellular organism growth	biological_process	1	413	61	17020	0.777123	0.820419	0.675584	ZFP36L1
GO:0060271	cilium assembly	biological_process	3	413	170	17020	0.784702	0.82795	0.727247	FLNA;EHD1;GSN
GO:0001843	neural tube closure	biological_process	1	413	63	17020	0.787846	0.830324	0.654137	RPS7
GO:0006468	protein phosphorylation	biological_process	5	413	271	17020	0.790359	0.8325	0.760344	TSSK2;PASK;STK24;NEK3;IRAK3
GO:0090630	activation of GTPase activity	biological_process	1	413	64	17020	0.793014	0.834349	0.643916	CORO1C
GO:0006486	protein glycosylation	biological_process	1	413	65	17020	0.798055	0.838703	0.63401	RPN1
GO:0009653	anatomical structure morphogenesis	biological_process	1	413	65	17020	0.798055	0.838703	0.63401	DCHS1
GO:0045892	negative regulation of transcription, DNA-templated	biological_process	7	413	371	17020	0.799795	0.839581	0.77756	NONO;ZBTB4;SNW1;NELFCD;DDIT3;LOXL2;HSPA8
GO:0009968	negative regulation of signal transduction	biological_process	1	413	66	17020	0.802974	0.842443	0.624404	PDGFRA
GO:0006367	transcription initiation from RNA polymerase II promoter	biological_process	1	413	67	17020	0.807774	0.846999	0.615084	SNW1
GO:0045944	positive regulation of transcription by RNA polymerase II	biological_process	14	413	702	17020	0.810142	0.849004	0.821865	ZMIZ1;AGAP2;JUNB;PCBP1;SNW1;PRRX1;CTR9;ACTR2;CCNC;EPAS1;HEYL;PARK7;LUM;CDK5RAP3
GO:0000086	G2/M transition of mitotic cell cycle	biological_process	1	413	69	17020	0.817026	0.85477	0.597256	NES
GO:0006935	chemotaxis	biological_process	1	413	70	17020	0.821484	0.857984	0.588724	ACKR3
GO:0009952	anterior/posterior pattern specification	biological_process	1	413	71	17020	0.825834	0.860591	0.580432	CTNNBIP1
GO:0007275	multicellular organism development	biological_process	7	413	387	17020	0.832912	0.866994	0.745412	TSSK2;LSM14A;DDX1;NOTCH3;BMP1;RPS4X;OLFML3
GO:0006629	lipid metabolic process	biological_process	1	413	74	17020	0.838258	0.871582	0.556901	LRP1
GO:0051091	positive regulation of DNA-binding transcription factor activity	biological_process	1	413	74	17020	0.838258	0.871582	0.556901	DDIT3
GO:0006511	ubiquitin-dependent protein catabolic process	biological_process	4	413	243	17020	0.844585	0.876688	0.678365	CUL3;TTC3;USP11;UCHL1
GO:0015031	protein transport	biological_process	5	413	298	17020	0.852655	0.88457	0.691454	ACTN4;NACA;BTF3;COL1A1;KIF17
GO:0071805	potassium ion transmembrane transport	biological_process	1	413	78	17020	0.85346	0.884911	0.528342	HCN4
GO:0007267	cell-cell signaling	biological_process	1	413	79	17020	0.857032	0.887876	0.521654	GJA1
GO:0007018	microtubule-based movement	biological_process	1	413	81	17020	0.863918	0.892764	0.508774	KIF17
GO:0090090	negative regulation of canonical Wnt signaling pathway	biological_process	1	413	82	17020	0.867236	0.894699	0.502569	DDIT3
GO:0007417	central nervous system development	biological_process	1	413	83	17020	0.870473	0.897042	0.496514	NES
GO:0016579	protein deubiquitination	biological_process	2	413	147	17020	0.875289	0.901327	0.560689	USP11;UCHL1
GO:0007049	cell cycle	biological_process	4	413	258	17020	0.875602	0.901327	0.638925	RACK1;PARD3;CKAP2;CCPG1
GO:0007189	adenylate cyclase-activating G protein-coupled receptor signaling pathway	biological_process	1	413	85	17020	0.876714	0.901471	0.484831	LOC102188874
GO:0043312	neutrophil degranulation	biological_process	2	413	150	17020	0.882349	0.906263	0.549475	RAB31;SPTAN1
GO:0030182	neuron differentiation	biological_process	1	413	90	17020	0.891033	0.913665	0.457896	ITM2C
GO:0042742	defense response to bacterium	biological_process	1	413	90	17020	0.891033	0.913665	0.457896	LOC102181582
GO:0016567	protein ubiquitination	biological_process	4	413	272	17020	0.899583	0.921923	0.606039	CTR9;UBC;RACK1;PDZRN3
GO:0007268	chemical synaptic transmission	biological_process	2	413	159	17020	0.901373	0.923249	0.518373	HRH4;PGK1
GO:0042391	regulation of membrane potential	biological_process	1	413	98	17020	0.910572	0.932157	0.420517	HCN4
GO:0006974	cellular response to DNA damage stimulus	biological_process	2	413	165	17020	0.91242	0.932335	0.499523	ZBTB4;BAZ1B
GO:0030154	cell differentiation	biological_process	8	413	491	17020	0.912584	0.932335	0.671457	PDGFRA;RPS3A;NOTCH3;HEYL;RAI14;BMP1;RPS7;CSF1
GO:0010468	regulation of gene expression	biological_process	1	413	99	17020	0.912755	0.932335	0.416269	ZFP36L1
GO:0006325	chromatin organization	biological_process	1	413	103	17020	0.920967	0.93969	0.400103	CHD2
GO:0007186	G protein-coupled receptor signaling pathway	biological_process	6	413	405	17020	0.930856	0.947667	0.610528	HRH4;GNB1;GNG2;DGKQ;LOC102175889;GNG11
GO:0051301	cell division	biological_process	4	413	296	17020	0.931337	0.947667	0.556901	RAD21;LOC102178700;NEK3;MAPRE1
GO:0035556	intracellular signal transduction	biological_process	4	413	302	17020	0.93771	0.953629	0.545836	TSSK2;PASK;RACK1;IRAK3
GO:0006897	endocytosis	biological_process	1	413	115	17020	0.941257	0.956712	0.358354	EHD1
GO:0045893	positive regulation of transcription, DNA-templated	biological_process	5	413	382	17020	0.956999	0.970588	0.539406	DDIT3;LOC102182562;ZFHX4;COL1A1;RNF10
GO:0007165	signal transduction	biological_process	6	413	468	17020	0.972699	0.983289	0.528342	GNB1;LSP1;EPAS1;YWHAZ;CORO1C;IPO7
GO:0002250	adaptive immune response	biological_process	1	413	164	17020	0.982548	0.989475	0.251284	ANXA1
GO:0007399	nervous system development	biological_process	1	413	180	17020	0.988267	0.993398	0.228948	NDUFV2
GO:0007283	spermatogenesis	biological_process	2	413	315	17020	0.996359	0.999049	0.261655	GSR;RAI14

## Sheet: Table S6
Table S6: KEGG enrichment analysis
id	Term	Classification_level1	Classification_level2	ListHits	ListTotal	PopHits	PopTotal	p-value	q-value	Enrichment_score	geneID	hyperlink_only_excel
chx00230	Purine metabolism	Metabolism	Nucleotide metabolism	2	31	137	8618	0.0865063	0.446949	4.05839	IMPDH1;LOC102177447	chx00230
chx00240	Pyrimidine metabolism	Metabolism	Nucleotide metabolism	1	31	56	8618	0.183273	0.502292	4.96429	LOC102177447	chx00240
chx00280	Valine, leucine and isoleucine degradation	Metabolism	Amino acid metabolism	1	31	56	8618	0.183273	0.502292	4.96429	PCCA	chx00280
chx00310	Lysine degradation	Metabolism	Amino acid metabolism	1	31	64	8618	0.206641	0.502292	4.34375	DHTKD1	chx00310
chx00380	Tryptophan metabolism	Metabolism	Amino acid metabolism	1	31	49	8618	0.16228	0.502292	5.67347	DHTKD1	chx00380
chx00630	Glyoxylate and dicarboxylate metabolism	Metabolism	Carbohydrate metabolism	1	31	32	8618	0.109101	0.471123	8.6875	PCCA	chx00630
chx00640	Propanoate metabolism	Metabolism	Carbohydrate metabolism	1	31	34	8618	0.115523	0.471123	8.17647	PCCA	chx00640
chx00760	Nicotinate and nicotinamide metabolism	Metabolism	Metabolism of cofactors and vitamins	2	31	40	8618	0.00897175	0.278124	13.9	LOC102177447;SIRT7	chx00760
chx00983	Drug metabolism - other enzymes	Metabolism	Xenobiotics biodegradation and metabolism	1	31	87	8618	0.270278	0.504306	3.1954	IMPDH1	chx00983
chx01522	Endocrine resistance	Human Diseases	Drug resistance: antineoplastic	1	31	93	8618	0.286049	0.504306	2.98925	PRKACB	chx01522
chx03008	Ribosome biogenesis in eukaryotes	Genetic Information Processing	Translation	1	31	83	8618	0.259577	0.504306	3.3494	UTP14A	chx03008
chx03010	Ribosome	Genetic Information Processing	Translation	1	31	201	8618	0.519476	0.558018	1.38308	RPL11	chx03010
chx03013	RNA transport	Genetic Information Processing	Translation	1	31	170	8618	0.461362	0.515395	1.63529	NUP160	chx03013
chx03040	Spliceosome	Genetic Information Processing	Transcription	1	31	137	8618	0.392035	0.506015	2.0292	SNRPD1	chx03040
chx03060	Protein export	Genetic Information Processing	Folding, sorting and degradation	1	31	24	8618	0.0829584	0.446949	11.5833	SEC61A2	chx03060
chx04010	MAPK signaling pathway	Environmental Information Processing	Signal transduction	4	31	298	8618	0.0211269	0.331169	3.73154	SRF;RELB;PRKACB;RRAS	chx04010
chx04014	Ras signaling pathway	Environmental Information Processing	Signal transduction	2	31	237	8618	0.2093	0.502292	2.34599	PRKACB;RRAS	chx04014
chx04015	Rap1 signaling pathway	Environmental Information Processing	Signal transduction	1	31	211	8618	0.536893	0.558312	1.31754	RRAS	chx04015
chx04020	Calcium signaling pathway	Environmental Information Processing	Signal transduction	2	31	201	8618	0.162478	0.502292	2.76617	RYR3;PRKACB	chx04020
chx04022	cGMP-PKG signaling pathway	Environmental Information Processing	Signal transduction	1	31	173	8618	0.46727	0.517041	1.60694	SRF	chx04022
chx04024	cAMP signaling pathway	Environmental Information Processing	Signal transduction	2	31	248	8618	0.223922	0.502292	2.24194	PRKACB;RRAS	chx04024
chx04060	Cytokine-cytokine receptor interaction	Environmental Information Processing	Signaling molecules and interaction	3	31	335	8618	0.117781	0.471123	2.48955	CCL26;OSM;TNFRSF12A	chx04060
chx04061	Viral protein interaction with cytokine and cytokine receptor	Environmental Information Processing	Signaling molecules and interaction	1	31	100	8618	0.304031	0.504306	2.78	CCL26	chx04061
chx04062	Chemokine signaling pathway	Organismal Systems	Immune system	2	31	184	8618	0.14117	0.502292	3.02174	CCL26;PRKACB	chx04062
chx04064	NF-kappa B signaling pathway	Environmental Information Processing	Signal transduction	1	31	99	8618	0.301489	0.504306	2.80808	RELB	chx04064
chx04066	HIF-1 signaling pathway	Environmental Information Processing	Signal transduction	1	31	114	8618	0.338691	0.506015	2.4386	SLC2A1	chx04066
chx04072	Phospholipase D signaling pathway	Environmental Information Processing	Signal transduction	1	31	148	8618	0.416052	0.506015	1.87838	RRAS	chx04072
chx04114	Oocyte meiosis	Cellular Processes	Cell growth and death	1	31	120	8618	0.353028	0.506015	2.31667	PRKACB	chx04114
chx04137	Mitophagy - animal	Cellular Processes	Transport and catabolism	1	31	66	8618	0.212381	0.502292	4.21212	RRAS	chx04137
chx04140	Autophagy - animal	Cellular Processes	Transport and catabolism	2	31	142	8618	0.0919513	0.456078	3.91549	PRKACB;RRAS	chx04140
chx04141	Protein processing in endoplasmic reticulum	Genetic Information Processing	Folding, sorting and degradation	1	31	169	8618	0.459378	0.515395	1.64497	SEC61A2	chx04141
chx04144	Endocytosis	Cellular Processes	Transport and catabolism	1	31	259	8618	0.612336	0.617315	1.07336	VPS35	chx04144
chx04145	Phagosome	Cellular Processes	Transport and catabolism	1	31	165	8618	0.451373	0.515395	1.68485	SEC61A2	chx04145
chx04150	mTOR signaling pathway	Environmental Information Processing	Signal transduction	1	31	156	8618	0.432939	0.506457	1.78205	FZD8	chx04150
chx04151	PI3K-Akt signaling pathway	Environmental Information Processing	Signal transduction	2	31	375	8618	0.393305	0.506015	1.48267	ITGB6;OSM	chx04151
chx04211	Longevity regulating pathway	Organismal Systems	Aging	1	31	89	8618	0.275572	0.504306	3.1236	PRKACB	chx04211
chx04213	Longevity regulating pathway - multiple species	Organismal Systems	Aging	1	31	62	8618	0.20086	0.502292	4.48387	PRKACB	chx04213
chx04218	Cellular senescence	Cellular Processes	Cell growth and death	1	31	163	8618	0.447327	0.515395	1.70552	RRAS	chx04218
chx04261	Adrenergic signaling in cardiomyocytes	Organismal Systems	Circulatory system	1	31	155	8618	0.430855	0.506457	1.79355	PRKACB	chx04261
chx04270	Vascular smooth muscle contraction	Organismal Systems	Circulatory system	1	31	141	8618	0.400877	0.506015	1.97163	PRKACB	chx04270
chx04310	Wnt signaling pathway	Environmental Information Processing	Signal transduction	2	31	163	8618	0.115855	0.471123	3.41104	FZD8;PRKACB	chx04310
chx04340	Hedgehog signaling pathway	Environmental Information Processing	Signal transduction	1	31	50	8618	0.165311	0.502292	5.56	PRKACB	chx04340
chx04360	Axon guidance	Organismal Systems	Development and regeneration	1	31	185	8618	0.490284	0.533291	1.5027	RRAS	chx04360
chx04371	Apelin signaling pathway	Environmental Information Processing	Signal transduction	4	31	138	8618	0.00141574	0.0877758	8.05797	RYR3;EGR1;PRKACB;RRAS	chx04371
chx04380	Osteoclast differentiation	Organismal Systems	Development and regeneration	1	31	125	8618	0.364745	0.506015	2.224	RELB	chx04380
chx04390	Hippo signaling pathway	Environmental Information Processing	Signal transduction	3	31	151	8618	0.0165554	0.331169	5.52318	FZD8;NF2;PATJ	chx04390
chx04392	Hippo signaling pathway - multiple species	Environmental Information Processing	Signal transduction	1	31	28	8618	0.0961209	0.458423	9.92857	NF2	chx04392
chx04510	Focal adhesion	Cellular Processes	Cellular community - eukaryotes	1	31	208	8618	0.531733	0.558312	1.33654	ITGB6	chx04510
chx04512	ECM-receptor interaction	Environmental Information Processing	Signaling molecules and interaction	1	31	102	8618	0.309088	0.504306	2.72549	ITGB6	chx04512
chx04530	Tight junction	Cellular Processes	Cellular community - eukaryotes	3	31	177	8618	0.0251197	0.331169	4.71186	NF2;PRKACB;PATJ	chx04530
chx04540	Gap junction	Cellular Processes	Cellular community - eukaryotes	1	31	89	8618	0.275572	0.504306	3.1236	PRKACB	chx04540
chx04550	Signaling pathways regulating pluripotency of stem cells	Cellular Processes	Cellular community - eukaryotes	1	31	137	8618	0.392035	0.506015	2.0292	FZD8	chx04550
chx04611	Platelet activation	Organismal Systems	Immune system	1	31	137	8618	0.392035	0.506015	2.0292	PRKACB	chx04611
chx04625	C-type lectin receptor signaling pathway	Organismal Systems	Immune system	2	31	101	8618	0.0507437	0.331169	5.50495	RELB;RRAS	chx04625
chx04630	Jak-STAT signaling pathway	Environmental Information Processing	Signal transduction	1	31	204	8618	0.524766	0.558018	1.36275	OSM	chx04630
chx04640	Hematopoietic cell lineage	Organismal Systems	Immune system	1	31	104	8618	0.314109	0.505838	2.67308	CD9	chx04640
chx04713	Circadian entrainment	Organismal Systems	Environmental adaptation	2	31	100	8618	0.0498484	0.331169	5.56	RYR3;PRKACB	chx04713
chx04714	Thermogenesis	Organismal Systems	Environmental adaptation	1	31	222	8618	0.555345	0.569114	1.25225	PRKACB	chx04714
chx04720	Long-term potentiation	Organismal Systems	Nervous system	1	31	68	8618	0.218081	0.502292	4.08824	PRKACB	chx04720
chx04723	Retrograde endocannabinoid signaling	Organismal Systems	Nervous system	1	31	141	8618	0.400877	0.506015	1.97163	PRKACB	chx04723
chx04724	Glutamatergic synapse	Organismal Systems	Nervous system	1	31	112	8618	0.333844	0.506015	2.48214	PRKACB	chx04724
chx04725	Cholinergic synapse	Organismal Systems	Nervous system	1	31	113	8618	0.336271	0.506015	2.46018	PRKACB	chx04725
chx04726	Serotonergic synapse	Organismal Systems	Nervous system	1	31	120	8618	0.353028	0.506015	2.31667	PRKACB	chx04726
chx04727	GABAergic synapse	Organismal Systems	Nervous system	1	31	90	8618	0.278205	0.504306	3.08889	PRKACB	chx04727
chx04728	Dopaminergic synapse	Organismal Systems	Nervous system	1	31	131	8618	0.378535	0.506015	2.12214	PRKACB	chx04728
chx04740	Olfactory transduction	Organismal Systems	Sensory system	1	31	1065	8618	0.983374	0.983374	0.261033	PRKACB	chx04740
chx04742	Taste transduction	Organismal Systems	Sensory system	1	31	80	8618	0.251452	0.504306	3.475	PRKACB	chx04742
chx04750	Inflammatory mediator regulation of TRP channels	Organismal Systems	Sensory system	1	31	109	8618	0.326508	0.506015	2.55046	PRKACB	chx04750
chx04810	Regulation of actin cytoskeleton	Cellular Processes	Cell motility	2	31	216	8618	0.181753	0.502292	2.57407	ITGB6;RRAS	chx04810
chx04910	Insulin signaling pathway	Organismal Systems	Endocrine system	1	31	140	8618	0.398679	0.506015	1.98571	PRKACB	chx04910
chx04911	Insulin secretion	Organismal Systems	Endocrine system	2	31	88	8618	0.0395828	0.331169	6.31818	SLC2A1;PRKACB	chx04911
chx04912	GnRH signaling pathway	Organismal Systems	Endocrine system	2	31	92	8618	0.0429043	0.331169	6.04348	EGR1;PRKACB	chx04912
chx04913	Ovarian steroidogenesis	Organismal Systems	Endocrine system	1	31	46	8618	0.153124	0.502292	6.04348	PRKACB	chx04913
chx04914	Progesterone-mediated oocyte maturation	Organismal Systems	Endocrine system	1	31	89	8618	0.275572	0.504306	3.1236	PRKACB	chx04914
chx04915	Estrogen signaling pathway	Organismal Systems	Endocrine system	1	31	136	8618	0.389805	0.506015	2.04412	PRKACB	chx04915
chx04916	Melanogenesis	Organismal Systems	Endocrine system	2	31	100	8618	0.0498484	0.331169	5.56	FZD8;PRKACB	chx04916
chx04918	Thyroid hormone synthesis	Organismal Systems	Endocrine system	1	31	74	8618	0.234943	0.502292	3.75676	PRKACB	chx04918
chx04919	Thyroid hormone signaling pathway	Organismal Systems	Endocrine system	2	31	121	8618	0.0698156	0.393506	4.59504	SLC2A1;PRKACB	chx04919
chx04920	Adipocytokine signaling pathway	Organismal Systems	Endocrine system	1	31	72	8618	0.229362	0.502292	3.86111	SLC2A1	chx04920
chx04921	Oxytocin signaling pathway	Organismal Systems	Endocrine system	2	31	154	8618	0.105418	0.471123	3.61039	RYR3;PRKACB	chx04921
chx04922	Glucagon signaling pathway	Organismal Systems	Endocrine system	2	31	106	8618	0.0553069	0.332063	5.24528	SLC2A1;PRKACB	chx04922
chx04923	Regulation of lipolysis in adipocytes	Organismal Systems	Endocrine system	1	31	58	8618	0.189176	0.502292	4.7931	PRKACB	chx04923
chx04924	Renin secretion	Organismal Systems	Endocrine system	1	31	73	8618	0.232157	0.502292	3.80822	PRKACB	chx04924
chx04925	Aldosterone synthesis and secretion	Organismal Systems	Endocrine system	1	31	102	8618	0.309088	0.504306	2.72549	PRKACB	chx04925
chx04926	Relaxin signaling pathway	Organismal Systems	Endocrine system	1	31	144	8618	0.407427	0.506015	1.93056	PRKACB	chx04926
chx04927	Cortisol synthesis and secretion	Organismal Systems	Endocrine system	1	31	67	8618	0.215236	0.502292	4.14925	PRKACB	chx04927
chx04928	Parathyroid hormone synthesis, secretion and action	Organismal Systems	Endocrine system	2	31	107	8618	0.0562366	0.332063	5.19626	EGR1;PRKACB	chx04928
chx04931	Insulin resistance	Human Diseases	Endocrine and metabolic disease	1	31	113	8618	0.336271	0.506015	2.46018	SLC2A1	chx04931
chx04933	AGE-RAGE signaling pathway in diabetic complications	Human Diseases	Endocrine and metabolic disease	1	31	118	8618	0.348282	0.506015	2.35593	EGR1	chx04933
chx04934	Cushing syndrome	Human Diseases	Endocrine and metabolic disease	3	31	156	8618	0.0180479	0.331169	5.34615	FZD8;ARMC5;PRKACB	chx04934
chx04935	Growth hormone synthesis, secretion and action	Organismal Systems	Endocrine system	1	31	118	8618	0.348282	0.506015	2.35593	PRKACB	chx04935
chx04961	Endocrine and other factor-regulated calcium reabsorption	Organismal Systems	Excretory system	1	31	56	8618	0.183273	0.502292	4.96429	PRKACB	chx04961
chx04962	Vasopressin-regulated water reabsorption	Organismal Systems	Excretory system	1	31	46	8618	0.153124	0.502292	6.04348	PRKACB	chx04962
chx04970	Salivary secretion	Organismal Systems	Digestive system	2	31	97	8618	0.0471985	0.331169	5.73196	RYR3;PRKACB	chx04970
chx04971	Gastric acid secretion	Organismal Systems	Digestive system	1	31	77	8618	0.243241	0.502699	3.61039	PRKACB	chx04971
chx04974	Protein digestion and absorption	Organismal Systems	Digestive system	1	31	147	8618	0.413907	0.506015	1.89116	COL5A2	chx04974
chx04976	Bile secretion	Organismal Systems	Digestive system	2	31	101	8618	0.0507437	0.331169	5.50495	SLC2A1;PRKACB	chx04976
chx05010	Alzheimer disease	Human Diseases	Neurodegenerative disease	1	31	169	8618	0.459378	0.515395	1.64497	RYR3	chx05010
chx05012	Parkinson disease	Human Diseases	Neurodegenerative disease	1	31	131	8618	0.378535	0.506015	2.12214	PRKACB	chx05012
chx05020	Prion diseases	Human Diseases	Neurodegenerative disease	2	31	32	8618	0.00580788	0.240059	17.375	EGR1;PRKACB	chx05020
chx05030	Cocaine addiction	Human Diseases	Substance dependence	1	31	51	8618	0.168331	0.502292	5.45098	PRKACB	chx05030
chx05031	Amphetamine addiction	Human Diseases	Substance dependence	1	31	71	8618	0.226557	0.502292	3.91549	PRKACB	chx05031
chx05032	Morphine addiction	Human Diseases	Substance dependence	1	31	91	8618	0.280829	0.504306	3.05495	PRKACB	chx05032
chx05034	Alcoholism	Human Diseases	Substance dependence	1	31	205	8618	0.526517	0.558018	1.3561	PRKACB	chx05034
chx05100	Bacterial invasion of epithelial cells	Human Diseases	Infectious disease: bacterial	1	31	77	8618	0.243241	0.502699	3.61039	ARHGAP10	chx05100
chx05134	Legionellosis	Human Diseases	Infectious disease: bacterial	1	31	58	8618	0.189176	0.502292	4.7931	CLK1	chx05134
chx05146	Amoebiasis	Human Diseases	Infectious disease: parasitic	1	31	124	8618	0.362418	0.506015	2.24194	PRKACB	chx05146
chx05163	Human cytomegalovirus infection	Human Diseases	Infectious disease: viral	1	31	239	8618	0.582471	0.59202	1.16318	PRKACB	chx05163
chx05165	Human papillomavirus infection	Human Diseases	Infectious disease: viral	4	31	358	8618	0.0380247	0.331169	3.10615	FZD8;ITGB6;PRKACB;PATJ	chx05165
chx05166	Human T-cell leukemia virus 1 infection	Human Diseases	Infectious disease: viral	6	31	229	8618	0.000139044	0.0172415	7.28384	SLC2A1;SRF;EGR1;RANBP1;RELB;PRKACB	chx05166
chx05169	Epstein-Barr virus infection	Human Diseases	Infectious disease: viral	1	31	213	8618	0.540302	0.558312	1.30516	RELB	chx05169
chx05200	Pathways in cancer	Human Diseases	Cancer: overview	3	31	542	8618	0.309091	0.504306	1.53875	SLC2A1;FZD8;PRKACB	chx05200
chx05203	Viral carcinogenesis	Human Diseases	Cancer: overview	3	31	223	8618	0.045144	0.331169	3.73991	SRF;RANBP1;PRKACB	chx05203
chx05205	Proteoglycans in cancer	Human Diseases	Cancer: overview	3	31	209	8618	0.0383969	0.331169	3.99043	FZD8;PRKACB;RRAS	chx05205
chx05211	Renal cell carcinoma	Human Diseases	Cancer: specific types	1	31	69	8618	0.220916	0.502292	4.02899	SLC2A1	chx05211
chx05217	Basal cell carcinoma	Human Diseases	Cancer: specific types	1	31	63	8618	0.203756	0.502292	4.4127	FZD8	chx05217
chx05224	Breast cancer	Human Diseases	Cancer: specific types	1	31	150	8618	0.420319	0.506015	1.85333	FZD8	chx05224
chx05225	Hepatocellular carcinoma	Human Diseases	Cancer: specific types	1	31	175	8618	0.471174	0.517041	1.58857	FZD8	chx05225
chx05226	Gastric cancer	Human Diseases	Cancer: specific types	1	31	155	8618	0.430855	0.506457	1.79355	FZD8	chx05226
chx05230	Central carbon metabolism in cancer	Human Diseases	Cancer: overview	1	31	68	8618	0.218081	0.502292	4.08824	SLC2A1	chx05230
chx05322	Systemic lupus erythematosus	Human Diseases	Immune disease	1	31	150	8618	0.420319	0.506015	1.85333	SNRPD1	chx05322
chx05410	Hypertrophic cardiomyopathy (HCM)	Human Diseases	Cardiovascular disease	1	31	95	8618	0.291232	0.504306	2.92632	ITGB6	chx05410
chx05412	Arrhythmogenic right ventricular cardiomyopathy (ARVC)	Human Diseases	Cardiovascular disease	1	31	82	8618	0.256879	0.504306	3.39024	ITGB6	chx05412
chx05414	Dilated cardiomyopathy (DCM)	Human Diseases	Cardiovascular disease	2	31	98	8618	0.0480758	0.331169	5.67347	ITGB6;PRKACB	chx05414
chx05152	Tuberculosis	Human Diseases	Infectious disease: bacterial	7	277	185	8618	0.384753	0.755714	1.17721	CTSD;C3;MAP28;CALM2;LSP1;MAPK3;CALM1	chx05152
chx05222	Small cell lung cancer	Human Diseases	Cancer: specific types	4	277	98	8618	0.386999	0.755714	1.26987	ITGB1;LOC102183372;FN1;LAMB1	chx05222
chx04068	FoxO signaling pathway	Environmental Information Processing	Signal transduction	5	277	129	8618	0.400345	0.766216	1.20589	AGAP2;PRMT1;MAPK3;BNIP3;BCL6	chx04068
chx04061	Viral protein interaction with cytokine and cytokine receptor	Environmental Information Processing	Signaling molecules and interaction	4	277	100	8618	0.401645	0.766216	1.24448	ACKR3;LOC102181582;LOC102175889;CSF1	chx04061
chx04916	Melanogenesis	Organismal Systems	Endocrine system	4	277	100	8618	0.401645	0.766216	1.24448	CALM2;LOC102188874;MAPK3;CALM1	chx04916
chx04625	C-type lectin receptor signaling pathway	Organismal Systems	Immune system	4	277	101	8618	0.408947	0.774189	1.23215	CALM2;LSP1;MAPK3;CALM1	chx04625
chx04070	Phosphatidylinositol signaling system	Environmental Information Processing	Signal transduction	4	277	102	8618	0.41623	0.776129	1.22008	CALM2;MTMR14;CALM1;DGKQ	chx04070
chx04925	Aldosterone synthesis and secretion	Organismal Systems	Endocrine system	4	277	102	8618	0.41623	0.776129	1.22008	CALM2;LOC102188874;ATF4;CALM1	chx04925
chx00513	Various types of N-glycan biosynthesis	Metabolism	Glycan biosynthesis and metabolism	2	277	45	8618	0.426928	0.778546	1.38275	RPN2;RPN1	chx00513
chx03050	Proteasome	Genetic Information Processing	Folding, sorting and degradation	2	277	45	8618	0.426928	0.778546	1.38275	PSMB5;PSME2	chx03050
chx04218	Cellular senescence	Cellular Processes	Cell growth and death	6	277	163	8618	0.426944	0.778546	1.14522	CALM2;LOC102171703;MAPK3;CAPN2;CALM1;ZFP36L1	chx04218
chx04620	Toll-like receptor signaling pathway	Organismal Systems	Immune system	4	277	107	8618	0.45231	0.812846	1.16306	CTSK;SPP1;MAPK3;IRF3	chx04620
chx04928	Parathyroid hormone synthesis, secretion and action	Organismal Systems	Endocrine system	4	277	107	8618	0.45231	0.812846	1.16306	LOC102188874;NACA;ATF4;MAPK3	chx04928
chx00980	Metabolism of xenobiotics by cytochrome P450	Metabolism	Xenobiotics biodegradation and metabolism	3	277	78	8618	0.460682	0.819821	1.19661	LOC108633281;GSTM3;LOC106503208	chx00980
chx00220	Arginine biosynthesis	Metabolism	Amino acid metabolism	1	277	19	8618	0.462802	0.819821	1.63747	NOS3	chx00220
chx00270	Cysteine and methionine metabolism	Metabolism	Amino acid metabolism	2	277	49	8618	0.470517	0.827576	1.26987	LDHB;LDH-A	chx00270
chx03018	RNA degradation	Genetic Information Processing	Folding, sorting and degradation	3	277	80	8618	0.477361	0.831165	1.1667	LOC102187810;ENO1;PABPC4	chx03018
chx04979	Cholesterol metabolism	Organismal Systems	Digestive system	2	277	50	8618	0.481103	0.831165	1.24448	NPC2;LRP1	chx04979
chx04140	Autophagy - animal	Cellular Processes	Transport and catabolism	5	277	142	8618	0.482612	0.831165	1.09549	CTSD;MTMR14;MAPK3;BNIP3;CTSB	chx04140
chx05030	Cocaine addiction	Human Diseases	Substance dependence	2	277	51	8618	0.491559	0.840735	1.22008	LOC102188874;ATF4	chx05030
chx00510	N-Glycan biosynthesis	Metabolism	Glycan biosynthesis and metabolism	2	277	52	8618	0.501881	0.846711	1.19661	RPN2;RPN1	chx00510
chx00520	Amino sugar and nucleotide sugar metabolism	Metabolism	Carbohydrate metabolism	2	277	52	8618	0.501881	0.846711	1.19661	HK1;GPI	chx00520
chx00511	Other glycan degradation	Metabolism	Glycan biosynthesis and metabolism	1	277	23	8618	0.528759	0.886028	1.35269	MAN2B1	chx00511
chx04390	Hippo signaling pathway	Environmental Information Processing	Signal transduction	5	277	151	8618	0.537276	0.894258	1.0302	ACTB;PARD3;YWHAZ;PPP2R1A;ACTG1	chx04390
chx04727	GABAergic synapse	Organismal Systems	Nervous system	3	277	90	8618	0.556816	0.920602	1.03706	GNB1;GNG2;GNG11	chx04727
chx04657	IL-17 signaling pathway	Organismal Systems	Immune system	3	277	92	8618	0.571825	0.931464	1.01452	LOC102181582;MAPK3;LOC102175889	chx04657
chx04977	Vitamin digestion and absorption	Organismal Systems	Digestive system	1	277	26	8618	0.572873	0.931464	1.19661	ABCC1	chx04977
chx04380	Osteoclast differentiation	Organismal Systems	Development and regeneration	4	277	125	8618	0.574653	0.931464	0.995581	JUNB;CTSK;MAPK3;CSF1	chx04380
chx05204	Chemical carcinogenesis	Human Diseases	Cancer: overview	3	277	93	8618	0.579212	0.932756	1.00361	LOC108633281;GSTM3;LOC102183750	chx05204
chx00480	Glutathione metabolism	Metabolism	Metabolism of other amino acids	2	277	61	8618	0.588499	0.941599	1.02006	GSTM3;GSR	chx00480
chx04392	Hippo signaling pathway - multiple species	Environmental Information Processing	Signal transduction	1	277	28	8618	0.599971	0.9538	1.11114	DCHS1	chx04392
chx05161	Hepatitis B	Human Diseases	Infectious disease: viral	5	277	166	8618	0.621945	0.973396	0.937106	HSPG2;ATF4;MAPK3;IRF3;YWHAZ	chx05161
chx04020	Calcium signaling pathway	Environmental Information Processing	Signal transduction	6	277	201	8618	0.631217	0.973396	0.928714	PDGFRA;CALM2;LOC102188874;NOS3;CALM1;ASPH	chx04020
chx05231	Choline metabolism in cancer	Human Diseases	Cancer: overview	3	277	101	8618	0.635351	0.973396	0.924116	PDGFRA;MAPK3;DGKQ	chx05231
chx00062	Fatty acid elongation	Metabolism	Lipid metabolism	1	277	31	8618	0.637439	0.973396	1.00361	LOC102182233	chx00062
chx01040	Biosynthesis of unsaturated fatty acids	Metabolism	Lipid metabolism	1	277	31	8618	0.637439	0.973396	1.00361	LOC102182233	chx01040
chx04927	Cortisol synthesis and secretion	Organismal Systems	Endocrine system	2	277	67	8618	0.639772	0.973396	0.928714	LOC102188874;ATF4	chx04927
chx04929	GnRH secretion	Organismal Systems	Endocrine system	2	277	67	8618	0.639772	0.973396	0.928714	SPP1;MAPK3	chx04929
chx04640	Hematopoietic cell lineage	Organismal Systems	Immune system	3	277	104	8618	0.655016	0.983279	0.897459	CD44;TFRC;CSF1	chx04640
chx04217	Necroptosis	Cellular Processes	Cell growth and death	5	277	173	8618	0.658163	0.983279	0.899188	CHMP4B;CAPN2;FTH1;FTL;PYGL	chx04217
chx04621	NOD-like receptor signaling pathway	Organismal Systems	Immune system	5	277	173	8618	0.658163	0.983279	0.899188	MAP28;MAPK3;IRF3;LOC102175889;CTSB	chx04621
chx05164	Influenza A	Human Diseases	Infectious disease: viral	5	277	175	8618	0.668094	0.990652	0.888912	ACTB;MAPK3;IRF3;LOC102175889;ACTG1	chx05164
chx05218	Melanoma	Human Diseases	Cancer: specific types	2	277	71	8618	0.671087	0.990652	0.876392	PDGFRA;MAPK3	chx05218
chx04750	Inflammatory mediator regulation of TRP channels	Organismal Systems	Sensory system	3	277	109	8618	0.686082	0.994331	0.856291	CALM2;LOC102188874;CALM1	chx04750
chx05169	Epstein-Barr virus infection	Human Diseases	Infectious disease: viral	6	277	213	8618	0.686318	0.994331	0.876392	SNW1;LOC102171703;IRF3;VIM;CD44;PDIA3	chx05169
chx05212	Pancreatic cancer	Human Diseases	Cancer: specific types	2	277	77	8618	0.713892	0.994331	0.808102	VEGFA;MAPK3	chx05212
chx05220	Chronic myeloid leukemia	Human Diseases	Cancer: specific types	2	277	77	8618	0.713892	0.994331	0.808102	SHC1;MAPK3	chx05220
chx05224	Breast cancer	Human Diseases	Cancer: specific types	4	277	150	8618	0.715854	0.994331	0.829651	SHC1;MAPK3;NOTCH3;HEYL	chx05224
chx05322	Systemic lupus erythematosus	Human Diseases	Immune disease	4	277	150	8618	0.715854	0.994331	0.829651	C3;ACTN4;C1S;C1R	chx05322
chx04917	Prolactin signaling pathway	Organismal Systems	Endocrine system	2	277	78	8618	0.720555	0.994331	0.797741	SHC1;MAPK3	chx04917
chx00040	Pentose and glucuronate interconversions	Metabolism	Carbohydrate metabolism	1	277	39	8618	0.721125	0.994331	0.797741	AKR1B1	chx00040
chx04960	Aldosterone-regulated sodium reabsorption	Organismal Systems	Excretory system	1	277	39	8618	0.721125	0.994331	0.797741	MAPK3	chx04960
chx01524	Platinum drug resistance	Human Diseases	Drug resistance: antineoplastic	2	277	79	8618	0.727088	0.994331	0.787643	GSTM3;MAPK3	chx01524
chx05016	Huntington disease	Human Diseases	Neurodegenerative disease	5	277	188	8618	0.727977	0.994331	0.827445	LOC102176290;NDUFV2;NDUFA12;LOC102179036;NDUFS2	chx05016
chx00250	Alanine, aspartate and glutamate metabolism	Metabolism	Amino acid metabolism	1	277	40	8618	0.730129	0.994331	0.777798	ASNS	chx00250
chx00760	Nicotinate and nicotinamide metabolism	Metabolism	Metabolism of cofactors and vitamins	1	277	40	8618	0.730129	0.994331	0.777798	NT5E	chx00760
chx04514	Cell adhesion molecules (CAMs)	Environmental Information Processing	Signaling molecules and interaction	4	277	156	8618	0.744092	0.994331	0.797741	ITGB1;LOC102171703;CD99;CADM1	chx04514
chx04010	MAPK signaling pathway	Environmental Information Processing	Signal transduction	8	277	298	8618	0.748249	0.994331	0.835219	PDGFRA;VEGFA;FLNA;DDIT3;ATF4;MAPK3;HSPA8;CSF1	chx04010
chx00590	Arachidonic acid metabolism	Metabolism	Lipid metabolism	2	277	83	8618	0.751941	0.994331	0.749685	LOC108633281;LOC106503208	chx00590
chx03008	Ribosome biogenesis in eukaryotes	Genetic Information Processing	Translation	2	277	83	8618	0.751941	0.994331	0.749685	UTP14A;IMP4	chx03008
chx05160	Hepatitis C	Human Diseases	Infectious disease: viral	4	277	159	8618	0.757392	0.994331	0.78269	MAPK3;IRF3;YWHAZ;PPP2R1A	chx05160
chx04012	ErbB signaling pathway	Environmental Information Processing	Signal transduction	2	277	86	8618	0.769283	0.994331	0.723533	SHC1;MAPK3	chx04012
chx04152	AMPK signaling pathway	Environmental Information Processing	Signal transduction	3	277	125	8618	0.77138	0.994331	0.746686	LOC102187810;EEF2;PPP2R1A	chx04152
chx04658	Th1 and Th2 cell differentiation	Organismal Systems	Immune system	2	277	87	8618	0.774826	0.994331	0.715216	MAPK3;NOTCH3	chx04658
chx04913	Ovarian steroidogenesis	Organismal Systems	Endocrine system	1	277	46	8618	0.778386	0.994331	0.676346	LOC102188874	chx04913
chx04911	Insulin secretion	Organismal Systems	Endocrine system	2	277	88	8618	0.780252	0.994331	0.707089	LOC102188874;ATF4	chx04911
chx00514	Other types of O-glycan biosynthesis	Metabolism	Glycan biosynthesis and metabolism	1	277	47	8618	0.785548	0.994331	0.661956	PLOD3	chx00514
chx03320	PPAR signaling pathway	Organismal Systems	Endocrine system	2	277	90	8618	0.790762	0.994331	0.691376	PLIN2;UBC	chx03320
chx04973	Carbohydrate digestion and absorption	Organismal Systems	Digestive system	1	277	48	8618	0.792478	0.994331	0.648165	HK1	chx04973
chx00260	Glycine, serine and threonine metabolism	Metabolism	Amino acid metabolism	1	277	49	8618	0.799186	0.994331	0.634937	PGAM1	chx00260
chx00860	Porphyrin and chlorophyll metabolism	Metabolism	Metabolism of cofactors and vitamins	1	277	49	8618	0.799186	0.994331	0.634937	HMOX1	chx00860
chx04340	Hedgehog signaling pathway	Environmental Information Processing	Signal transduction	1	277	50	8618	0.805677	0.994331	0.622238	CUL3	chx04340
chx05332	Graft-versus-host disease	Human Diseases	Immune disease	1	277	50	8618	0.805677	0.994331	0.622238	LOC102171703	chx05332
chx05330	Allograft rejection	Human Diseases	Immune disease	1	277	52	8618	0.81804	0.994331	0.598306	LOC102171703	chx05330
chx00230	Purine metabolism	Metabolism	Nucleotide metabolism	3	277	137	8618	0.822158	0.994331	0.681283	NT5E;PAPSS2;PKM	chx00230
chx04064	NF-kappa B signaling pathway	Environmental Information Processing	Signal transduction	2	277	99	8618	0.832761	0.994331	0.628524	PLAU;CARD14	chx04064
chx00240	Pyrimidine metabolism	Metabolism	Nucleotide metabolism	1	277	56	8618	0.840462	0.994331	0.55557	NT5E	chx00240
chx04961	Endocrine and other factor-regulated calcium reabsorption	Organismal Systems	Excretory system	1	277	56	8618	0.840462	0.994331	0.55557	LOC102188874	chx04961
chx05162	Measles	Human Diseases	Infectious disease: viral	3	277	143	8618	0.843742	0.994331	0.652697	RACK1;HSPA8;IRF3	chx05162
chx01523	Antifolate resistance	Human Diseases	Drug resistance: antineoplastic	1	277	57	8618	0.845624	0.994331	0.545823	ABCC1	chx01523
chx04659	Th17 cell differentiation	Organismal Systems	Immune system	2	277	103	8618	0.848869	0.994331	0.604115	IL27RA;MAPK3	chx04659
chx04120	Ubiquitin mediated proteolysis	Genetic Information Processing	Folding, sorting and degradation	3	277	145	8618	0.850416	0.994331	0.643695	CUL3;UBA2;UBE2D3	chx04120
chx04923	Regulation of lipolysis in adipocytes	Organismal Systems	Endocrine system	1	277	58	8618	0.850619	0.994331	0.536412	LOC102188874	chx04923
chx05213	Endometrial cancer	Human Diseases	Cancer: specific types	1	277	58	8618	0.850619	0.994331	0.536412	MAPK3	chx05213
chx00564	Glycerophospholipid metabolism	Metabolism	Lipid metabolism	2	277	104	8618	0.85267	0.994331	0.598306	GPAT4;DGKQ	chx00564
chx04940	Type I diabetes mellitus	Human Diseases	Endocrine and metabolic disease	1	277	59	8618	0.855453	0.994331	0.527321	LOC102171703	chx04940
chx04972	Pancreatic secretion	Organismal Systems	Digestive system	2	277	108	8618	0.86702	0.994331	0.576147	LOC102176156;LOC102188874	chx04972
chx04213	Longevity regulating pathway - multiple species	Organismal Systems	Aging	1	277	62	8618	0.869039	0.994331	0.501805	HSPA8	chx04213
chx05202	Transcriptional misregulation in cancer	Human Diseases	Cancer: overview	4	277	192	8618	0.870516	0.994331	0.648165	PLAU;FUS;DDIT3;BCL6	chx05202
chx04623	Cytosolic DNA-sensing pathway	Organismal Systems	Immune system	1	277	63	8618	0.873279	0.994331	0.49384	IRF3	chx04623
chx05320	Autoimmune thyroid disease	Human Diseases	Immune disease	1	277	63	8618	0.873279	0.994331	0.49384	LOC102171703	chx05320
chx04664	Fc epsilon RI signaling pathway	Organismal Systems	Immune system	1	277	65	8618	0.881353	0.994331	0.478645	MAPK3	chx04664
chx04150	mTOR signaling pathway	Environmental Information Processing	Signal transduction	3	277	156	8618	0.882865	0.994331	0.598306	RPS6;EIF4B;MAPK3	chx04150
chx04934	Cushing syndrome	Human Diseases	Endocrine and metabolic disease	3	277	156	8618	0.882865	0.994331	0.598306	LOC102188874;ATF4;MAPK3	chx04934
chx04931	Insulin resistance	Human Diseases	Endocrine and metabolic disease	2	277	113	8618	0.883155	0.994331	0.550653	NOS3;PYGL	chx04931
chx05223	Non-small cell lung cancer	Human Diseases	Cancer: specific types	1	277	67	8618	0.888914	0.994331	0.464357	MAPK3	chx05223
chx05221	Acute myeloid leukemia	Human Diseases	Cancer: specific types	1	277	68	8618	0.892512	0.994331	0.457528	MAPK3	chx05221
chx04024	cAMP signaling pathway	Environmental Information Processing	Signal transduction	5	277	248	8618	0.90572	0.994331	0.627256	CALM2;HCN4;LOC102188874;MAPK3;CALM1	chx04024
chx04650	Natural killer cell mediated cytotoxicity	Organismal Systems	Immune system	3	277	167	8618	0.908909	0.994331	0.558897	SHC1;LOC102171703;MAPK3	chx04650
chx04662	B cell receptor signaling pathway	Organismal Systems	Immune system	1	277	74	8618	0.911791	0.994331	0.420431	MAPK3	chx04662
chx00562	Inositol phosphate metabolism	Metabolism	Carbohydrate metabolism	1	277	75	8618	0.914651	0.994331	0.414826	MTMR14	chx00562
chx04110	Cell cycle	Cellular Processes	Cell growth and death	2	277	126	8618	0.917024	0.994331	0.49384	RAD21;YWHAZ	chx04110
chx00982	Drug metabolism - cytochrome P450	Metabolism	Xenobiotics biodegradation and metabolism	1	277	76	8618	0.917418	0.994331	0.409367	GSTM3	chx00982
chx02010	ABC transporters	Environmental Information Processing	Membrane transport	1	277	77	8618	0.920096	0.994331	0.404051	ABCC1	chx02010
chx04742	Taste transduction	Organismal Systems	Sensory system	1	277	80	8618	0.927622	0.994331	0.388899	HCN4	chx04742
chx04146	Peroxisome	Cellular Processes	Transport and catabolism	1	277	82	8618	0.932242	0.994331	0.379414	PRDX1	chx04146
chx05166	Human T-cell leukemia virus 1 infection	Human Diseases	Infectious disease: viral	4	277	229	8618	0.940555	0.994331	0.54344	TLN1;ATF4;LOC102171703;MAPK3	chx05166
chx00983	Drug metabolism - other enzymes	Metabolism	Xenobiotics biodegradation and metabolism	1	277	87	8618	0.942548	0.994331	0.357608	GSTM3	chx00983
chx05235	PD-L1 expression and PD-1 checkpoint pathway in cancer	Human Diseases	Cancer: overview	1	277	87	8618	0.942548	0.994331	0.357608	MAPK3	chx05235
chx04211	Longevity regulating pathway	Organismal Systems	Aging	1	277	89	8618	0.946218	0.994331	0.349572	ATF4	chx04211
chx04914	Progesterone-mediated oocyte maturation	Organismal Systems	Endocrine system	1	277	89	8618	0.946218	0.994331	0.349572	MAPK3	chx04914
chx05210	Colorectal cancer	Human Diseases	Cancer: specific types	1	277	92	8618	0.95129	0.995443	0.338173	MAPK3	chx05210
chx05226	Gastric cancer	Human Diseases	Cancer: specific types	2	277	155	8618	0.962324	0.995948	0.401444	SHC1;MAPK3	chx05226
chx04660	T cell receptor signaling pathway	Organismal Systems	Immune system	1	277	100	8618	0.962605	0.995948	0.311119	MAPK3	chx04660
chx04976	Bile secretion	Organismal Systems	Digestive system	1	277	101	8618	0.963821	0.995948	0.308039	LOC102188874	chx04976
chx04622	RIG-I-like receptor signaling pathway	Organismal Systems	Immune system	1	277	106	8618	0.969335	0.99749	0.293509	IRF3	chx04622
chx04060	Cytokine-cytokine receptor interaction	Environmental Information Processing	Signaling molecules and interaction	5	277	335	8618	0.985068	1	0.464357	ACKR3;LOC102181582;IL27RA;LOC102175889;CSF1	chx04060
chx04550	Signaling pathways regulating pluripotency of stem cells	Cellular Processes	Cellular community - eukaryotes	1	277	137	8618	0.989024	1	0.227094	MAPK3	chx04550
chx04630	Jak-STAT signaling pathway	Environmental Information Processing	Signal transduction	2	277	204	8618	0.990659	1	0.305019	PDGFRA;IL27RA	chx04630
chx04310	Wnt signaling pathway	Environmental Information Processing	Signal transduction	1	277	163	8618	0.995377	1	0.190871	CTNNBIP1	chx04310
chx05168	Herpes simplex virus 1 infection	Human Diseases	Infectious disease: viral	5	277	438	8618	0.998769	1	0.355159	C3;LOC102171703;IRF3;LOC102175889;PDIA3	chx05168
chx04080	Neuroactive ligand-receptor interaction	Environmental Information Processing	Signaling molecules and interaction	3	277	355	8618	0.999366	1	0.262918	HRH4;C3;PARD3	chx04080
chx04740	Olfactory transduction	Organismal Systems	Sensory system	3	277	1065	8618	1	1	0.0876392	GNB1;CALM2;CALM1	chx04740
